# Supplementary material for: 2-Amino-4-methyl­pyridinium trifluoro­acetate: a monoclinic polymorph
Source: Acta Crystallogr Sect E Struct Rep Online. 2010 Mar 17;66(Pt 4):o844. doi: 10.1107/S1600536810008408 (PMC2983996; doi:10.1107/S1600536810008408)
Supplement: Supplementary file 2 [file e-66-0o844-Isup2.hkl]

# 
# h,k,l, Fc-squared, Fo-squared, sigma(Fo-squared) and status flag 
# 
data_I
_shelx_title ' ATAR03_0m in P2(1)/c' 
_shelx_refln_list_code          4 
_shelx_F_calc_maximum      231.34 
_exptl_crystal_F_000       456.00 
_reflns_d_resolution_high  0.7531 
 
loop_ 
 _symmetry_equiv_pos_as_xyz 
 'x, y, z' 
 '-x, y+1/2, -z+1/2' 
 '-x, -y, -z' 
 'x, -y-1/2, z-1/2' 
 
_cell_length_a     8.5315 
_cell_length_b    11.4901 
_cell_length_c     9.7206 
_cell_angle_alpha  90.000 
_cell_angle_beta   90.820 
_cell_angle_gamma  90.000 
 
_shelx_F_squared_multiplier     1.000 
 
loop_ 
 _refln_index_h 
 _refln_index_k 
 _refln_index_l 
 _refln_F_squared_calc 
 _refln_F_squared_meas 
 _refln_F_squared_sigma 
 _refln_observed_status 
   1   0   0     1571.37     1514.85     26.83 o 
   2   0   0     5661.42     5734.54     86.91 o 
   3   0   0      167.29      201.74      3.90 o 
   4   0   0     1553.74     1609.20     25.36 o 
   5   0   0     1214.93     1253.35     23.08 o 
   6   0   0      550.44      563.44     11.63 o 
   7   0   0      830.68      890.62     18.37 o 
   8   0   0       49.12       51.53      5.27 o 
   9   0   0        1.69        2.43      2.43 o 
  10   0   0       41.15       37.33      5.68 o 
  11   0   0       57.95       56.40      6.90 o 
   1   1   0      121.17      137.02      1.54 o 
   2   1   0      412.86      360.56      4.25 o 
   3   1   0       44.23       32.39      0.82 o 
   4   1   0       27.83       27.51      0.91 o 
   5   1   0      803.15      791.27      8.99 o 
   6   1   0       16.98       15.60      1.19 o 
   7   1   0       31.09       33.12      2.05 o 
   8   1   0       44.23       41.47      2.38 o 
   9   1   0        0.65        0.15      1.56 o 
  10   1   0        6.24        1.46      2.43 o 
  11   1   0        1.24        0.14      2.43 o 
   0   2   0     2198.90     2173.89     27.03 o 
   1   2   0      131.43      124.65      1.54 o 
   2   2   0       54.71       43.89      0.90 o 
   3   2   0        0.49       -0.32      0.32 o 
   4   2   0     1126.88     1113.07     11.35 o 
   5   2   0      261.18      255.76      3.26 o 
   6   2   0      743.90      748.12     10.60 o 
   7   2   0       83.66       86.33      3.17 o 
   8   2   0       13.91       12.30      1.65 o 
   9   2   0       34.61       39.72      3.58 o 
  10   2   0      257.14      275.64     10.11 o 
   1   3   0      434.59      407.25      4.18 o 
   2   3   0        5.71        2.41      0.35 o 
   3   3   0       13.98       19.03      0.77 o 
   4   3   0      384.05      399.86      4.53 o 
   5   3   0     2602.39     2626.39     27.19 o 
   6   3   0       79.15       81.16      2.02 o 
   7   3   0      624.94      641.34     12.35 o 
   8   3   0       34.73       35.30      2.93 o 
   9   3   0        0.47        0.15      1.19 o 
  10   3   0        7.01        3.70      2.24 o 
   0   4   0       82.18      119.93      2.67 o 
   1   4   0      301.39      324.81      3.60 o 
   2   4   0     2688.52     2807.86     23.90 o 
   3   4   0      123.14      144.75      2.04 o 
   4   4   0      117.64      121.82      2.15 o 
   5   4   0       10.82       12.14      1.16 o 
   6   4   0      328.84      335.38      5.51 o 
   7   4   0       30.30       25.87      1.71 o 
   8   4   0      203.19      202.72      5.73 o 
   9   4   0        5.12        2.85      1.36 o 
  10   4   0      151.23      165.55      7.36 o 
   1   5   0      944.26      997.51      9.06 o 
   2   5   0        1.17        0.49      0.35 o 
   3   5   0     1661.12     1872.31     16.54 o 
   4   5   0      503.37      586.08      7.27 o 
   5   5   0       22.33       21.22      1.29 o 
   6   5   0        0.54       -0.68      0.68 o 
   7   5   0       58.00       59.21      2.70 o 
   8   5   0      362.81      390.93      9.19 o 
   9   5   0       38.17       37.66      2.87 o 
  10   5   0      182.23      202.47      8.79 o 
   0   6   0     1174.01     1199.31     15.46 o 
   1   6   0       16.50       20.41      1.08 o 
   2   6   0       19.86       21.79      1.14 o 
   3   6   0       52.97       63.01      1.80 o 
   4   6   0      256.80      254.22      4.55 o 
   5   6   0        6.05        8.47      1.05 o 
   6   6   0      214.04      213.65      4.39 o 
   7   6   0       21.70       23.31      1.99 o 
   8   6   0      308.30      333.70      8.50 o 
   9   6   0       27.15       28.92      2.70 o 
  10   6   0        0.46        2.29      3.12 o 
   1   7   0      104.13      108.79      2.54 o 
   2   7   0      433.23      442.87      6.57 o 
   3   7   0      509.10      506.34      7.86 o 
   4   7   0       22.57       24.83      1.60 o 
   5   7   0        0.33        0.02      0.73 o 
   6   7   0        9.15        6.55      1.35 o 
   7   7   0      343.06      330.47      7.71 o 
   8   7   0       70.11       71.32      3.82 o 
   9   7   0      399.04      452.64     15.00 o 
  10   7   0        9.69        3.65      5.27 o 
   0   8   0       64.78       79.51      3.93 o 
   1   8   0        5.05        2.55      0.90 o 
   2   8   0      271.02      264.37      5.55 o 
   3   8   0      110.70      120.97      3.85 o 
   4   8   0      105.55      112.54      3.56 o 
   5   8   0       32.70       33.50      2.86 o 
   6   8   0      223.82      217.36      4.70 o 
   7   8   0      264.79      240.35      6.27 o 
   8   8   0      106.17       93.23      4.72 o 
   9   8   0       13.27       14.49      2.72 o 
   1   9   0      148.41      146.05      4.41 o 
   2   9   0       31.44       38.14      2.52 o 
   3   9   0       62.99       60.41      3.25 o 
   4   9   0       27.05       28.39      2.22 o 
   5   9   0        4.82        4.48      1.35 o 
   6   9   0        0.02       -0.13      1.07 o 
   7   9   0       22.03       21.50      2.34 o 
   8   9   0        8.54       11.76      2.43 o 
   9   9   0       51.57       51.12      7.30 o 
   0  10   0     1135.32     1113.25     41.91 o 
   1  10   0       50.36       47.28      6.29 o 
   2  10   0      786.27      826.25     18.46 o 
   3  10   0       50.12       53.60      3.43 o 
   4  10   0       42.32       43.25      2.93 o 
   5  10   0       97.93       91.75      3.42 o 
   6  10   0        7.23        5.49      1.47 o 
   7  10   0       86.30       75.85      3.92 o 
   8  10   0       29.01       25.69      5.14 o 
   1  11   0       46.54       37.84      4.15 o 
   2  11   0      825.47      837.81     26.46 o 
   3  11   0      112.35      113.29      4.76 o 
   4  11   0       15.69       10.02      2.05 o 
   5  11   0      113.78      114.63      4.11 o 
   6  11   0        1.82        1.42      1.52 o 
   7  11   0        6.72        6.89      2.16 o 
   0  12   0       14.96       12.83      2.87 o 
   1  12   0        2.79        0.17      3.04 o 
   2  12   0      205.01      202.38      6.90 o 
   3  12   0       69.29       71.52      5.81 o 
   4  12   0       90.97       94.64      3.91 o 
   5  12   0       61.36       70.89      3.56 o 
   6  12   0       11.40        8.71      2.42 o 
   1  13   0      166.24      176.79      5.95 o 
   2  13   0        0.06        0.23      1.50 o 
   3  13   0       72.28       68.06      4.91 o 
   4  13   0       49.80       61.76      3.97 o 
   5  13   0      119.38      124.91      5.27 o 
   0  14   0       71.22       64.50      6.31 o 
   1  14   0       11.44        7.62      2.08 o 
   2  14   0       16.85       14.48      2.46 o 
   3  14   0       48.57       50.04      3.39 o 
 -11   1   1       55.27       59.24      7.30 o 
 -10   1   1       33.73       36.12      3.41 o 
  -9   1   1      173.65      173.45      6.87 o 
  -8   1   1       41.26       41.40      6.29 o 
  -7   1   1        0.70       -0.41      0.81 o 
  -6   1   1     1032.24     1038.53     13.74 o 
  -5   1   1      266.02      288.42      4.11 o 
  -4   1   1      322.56      328.33      3.56 o 
  -3   1   1     2579.98     2566.04     34.81 o 
  -2   1   1       39.21       26.23      0.91 o 
  -1   1   1        1.01       -0.17      0.17 o 
   0   1   1      857.24      818.85      8.58 o 
   1   1   1      306.05      278.12      3.01 o 
   2   1   1      630.67      599.29      5.98 o 
   3   1   1     1092.57     1103.18     10.64 o 
   4   1   1        0.02        0.08      0.37 o 
   5   1   1        0.01        0.53      0.61 o 
   6   1   1      688.10      705.55     10.32 o 
   7   1   1        7.65        8.27      1.09 o 
   8   1   1        2.09        1.75      0.94 o 
   9   1   1       69.32       73.05      4.69 o 
  10   1   1       11.68       11.93      3.00 o 
  11   1   1        2.21        0.00      3.65 o 
 -11   2   1        4.84        6.90      3.65 o 
 -10   2   1        0.37        2.03      2.84 o 
  -9   2   1       34.05       27.86      4.06 o 
  -8   2   1        2.77        3.29      1.42 o 
  -7   2   1       55.71       56.60      2.43 o 
  -6   2   1      337.66      352.11      8.50 o 
  -5   2   1       11.99        8.70      0.86 o 
  -4   2   1      633.35      653.72      7.31 o 
  -3   2   1      703.01      709.38      6.94 o 
  -2   2   1      612.11      595.70      5.90 o 
  -1   2   1     4749.77     4742.46     40.72 o 
   0   2   1        5.19        4.91      0.38 o 
   1   2   1    18545.87    18439.81    440.94 o 
   2   2   1      245.61      221.29      2.61 o 
   3   2   1      369.37      370.15      3.85 o 
   4   2   1      558.24      557.66      5.73 o 
   5   2   1        8.27        9.49      0.92 o 
   6   2   1      515.37      524.69      8.18 o 
   7   2   1        0.58       -0.47      0.76 o 
   8   2   1      245.79      248.48      6.53 o 
   9   2   1       81.39       86.56      3.68 o 
  10   2   1      119.97      130.04      6.99 o 
  11   2   1        3.04        2.43      4.06 o 
 -10   3   1        1.23        0.81      3.25 o 
  -9   3   1      397.68      407.56     12.18 o 
  -8   3   1       74.85       69.66      2.86 o 
  -7   3   1      121.52      117.57      3.57 o 
  -6   3   1      261.93      259.31      4.96 o 
  -5   3   1      238.66      249.62      3.46 o 
  -4   3   1      152.04      136.51      1.84 o 
  -3   3   1      216.40      206.60      2.60 o 
  -2   3   1      336.67      358.71      3.97 o 
  -1   3   1      697.22      655.51      6.33 o 
   0   3   1      910.04      827.60      7.28 o 
   1   3   1      355.63      342.80      4.81 o 
   2   3   1       23.35       16.00      0.70 o 
   3   3   1       26.28       21.44      0.79 o 
   4   3   1      134.19      154.57      2.25 o 
   5   3   1      163.23      140.23      2.94 o 
   6   3   1       14.86       15.09      1.37 o 
   7   3   1       34.74       32.16      1.81 o 
   8   3   1      279.55      291.36      7.34 o 
   9   3   1       94.47       89.14      3.94 o 
  10   3   1        8.03        7.12      2.53 o 
  11   3   1      223.14      258.54     14.21 o 
 -10   4   1       99.32      107.13     10.14 o 
  -9   4   1      116.85      109.33      6.45 o 
  -8   4   1      312.41      338.83      7.71 o 
  -7   4   1      152.52      149.48      4.31 o 
  -6   4   1      299.79      305.07      5.84 o 
  -5   4   1     1806.06     1816.30     21.50 o 
  -4   4   1      230.52      243.18      3.27 o 
  -3   4   1       32.35       41.69      1.12 o 
  -2   4   1      378.48      343.95      3.57 o 
  -1   4   1      383.77      394.37      4.34 o 
   0   4   1     2606.88     2715.03     32.92 o 
   1   4   1     1027.53     1110.97     10.18 o 
   2   4   1     2717.69     2782.85     23.76 o 
   3   4   1      193.14      203.32      2.78 o 
   4   4   1      537.15      557.36      6.21 o 
   5   4   1      707.42      756.84     10.14 o 
   6   4   1       31.10       30.23      1.66 o 
   7   4   1      457.96      461.74      8.34 o 
   8   4   1      114.63      110.54      3.70 o 
   9   4   1        4.58        5.31      1.68 o 
  10   4   1        4.53        4.44      1.85 o 
 -10   5   1       24.70       36.11      7.30 o 
  -9   5   1       59.94       60.75      5.71 o 
  -8   5   1        1.28        1.73      1.41 o 
  -7   5   1      209.65      217.53      6.44 o 
  -6   5   1      116.08      123.35      3.63 o 
  -5   5   1       34.19       32.91      1.44 o 
  -4   5   1       49.36       47.37      1.84 o 
  -3   5   1      202.39      219.15      2.91 o 
  -2   5   1       55.76       66.78      1.38 o 
  -1   5   1        0.10       -0.25      0.34 o 
   0   5   1      411.26      427.16      4.64 o 
   1   5   1      648.75      651.66      6.36 o 
   2   5   1       59.27       50.42      1.24 o 
   3   5   1      311.16      321.92      3.87 o 
   4   5   1       19.03       22.55      1.57 o 
   5   5   1      344.69      364.51      5.87 o 
   6   5   1       83.83       86.90      2.62 o 
   7   5   1      246.02      257.51      6.02 o 
   8   5   1       26.92       26.25      2.58 o 
   9   5   1       11.67       11.34      2.17 o 
  10   5   1        7.65        6.89      2.16 o 
 -10   6   1       29.75       30.43      7.30 o 
  -9   6   1       31.51       35.05      3.77 o 
  -8   6   1        2.05        2.02      1.26 o 
  -7   6   1       16.16       17.19      2.81 o 
  -6   6   1       12.37        8.18      1.31 o 
  -5   6   1        4.86        6.90      1.06 o 
  -4   6   1        1.03        0.54      0.56 o 
  -3   6   1      604.27      638.33      8.91 o 
  -2   6   1      211.84      206.98      3.28 o 
  -1   6   1      872.91      979.78     10.37 o 
   0   6   1      683.26      736.60      7.21 o 
   1   6   1      250.90      241.11      3.55 o 
   2   6   1        0.41        0.42      0.73 o 
   3   6   1      679.36      728.00      8.95 o 
   4   6   1        0.00       -0.68      0.68 o 
   5   6   1       58.31       54.28      1.99 o 
   6   6   1      133.49      135.01      3.44 o 
   7   6   1       10.23        8.48      1.49 o 
   8   6   1       67.15       69.59      3.10 o 
   9   6   1       10.60        9.95      2.12 o 
  10   6   1        0.06       -2.63      2.63 o 
 -10   7   1        0.02        0.81      4.46 o 
  -9   7   1       22.14       19.14      3.42 o 
  -8   7   1      170.39      169.57      5.69 o 
  -7   7   1      466.55      484.89     11.01 o 
  -6   7   1        1.71        3.55      1.14 o 
  -5   7   1       82.76       83.64      2.46 o 
  -4   7   1        0.13        0.59      0.72 o 
  -3   7   1     1049.66     1092.29     15.01 o 
  -2   7   1      151.40      197.71      3.75 o 
  -1   7   1      586.43      594.02     11.20 o 
   0   7   1      775.21      729.52     10.04 o 
   1   7   1        4.55        4.62      0.71 o 
   2   7   1       51.25       48.88      1.85 o 
   3   7   1       17.79       20.00      1.47 o 
   4   7   1      137.14      150.13      3.77 o 
   5   7   1      118.85      128.48      4.23 o 
   6   7   1      115.22      113.84      3.12 o 
   7   7   1        5.34        3.18      1.33 o 
   8   7   1        1.64       -0.04      1.19 o 
   9   7   1      273.04      306.13      8.91 o 
  10   7   1       81.05       61.68      7.30 o 
  -9   8   1       16.74       15.07      3.66 o 
  -8   8   1        1.66        1.55      1.78 o 
  -7   8   1       40.83       36.41      3.16 o 
  -6   8   1      447.79      435.66      9.03 o 
  -5   8   1        0.01       -0.54      0.85 o 
  -4   8   1        0.25       -0.82      0.89 o 
  -3   8   1      377.29      385.73      7.18 o 
  -2   8   1      572.01      585.54     11.79 o 
  -1   8   1        7.56        8.16      0.97 o 
   0   8   1      133.13      142.63      3.90 o 
   1   8   1      372.43      366.43      6.52 o 
   2   8   1       20.32       16.14      1.58 o 
   3   8   1      915.88      930.43     30.47 o 
   4   8   1       50.69       43.56      2.61 o 
   5   8   1        5.53        5.77      1.26 o 
   6   8   1      122.35      134.78      3.84 o 
   7   8   1       12.14       11.30      1.81 o 
   8   8   1       76.00       78.67      4.47 o 
   9   8   1       11.51       10.45      2.61 o 
  -8   9   1      176.36      170.04      6.51 o 
  -7   9   1        4.07        3.26      1.92 o 
  -6   9   1      309.17      298.29      7.99 o 
  -5   9   1       66.85       62.27      2.79 o 
  -4   9   1        4.17        5.72      1.51 o 
  -3   9   1       33.48       26.51      2.28 o 
  -2   9   1      243.03      220.22      6.95 o 
  -1   9   1     2254.65     2245.75     33.11 o 
   0   9   1       69.57       61.60      3.75 o 
   1   9   1      147.23      144.61      6.18 o 
   2   9   1      205.03      215.11      6.38 o 
   3   9   1     2094.91     2184.90     36.47 o 
   4   9   1      103.63       98.75      4.45 o 
   5   9   1       86.37       88.73      3.48 o 
   6   9   1        5.51        2.44      1.18 o 
   7   9   1       17.66       11.87      2.04 o 
   8   9   1      165.45      162.57      6.92 o 
  -8  10   1       13.42       15.82      6.49 o 
  -7  10   1       12.63       19.60      5.96 o 
  -6  10   1       14.23       12.06      2.22 o 
  -5  10   1       14.99       13.66      1.80 o 
  -4  10   1       94.59       92.85      4.05 o 
  -3  10   1       63.43       75.88      4.06 o 
  -2  10   1       18.20       19.46      2.49 o 
  -1  10   1      440.65      454.35     14.50 o 
   0  10   1        2.03        0.81      2.43 o 
   1  10   1      535.89      565.51     24.38 o 
   2  10   1       22.03       24.43      5.68 o 
   3  10   1      209.58      196.71      8.96 o 
   4  10   1      178.35      184.65      6.71 o 
   5  10   1        0.63        0.69      1.15 o 
   6  10   1       48.54       45.76      2.54 o 
   7  10   1       15.69       14.27      2.23 o 
   8  10   1        1.60        0.03      3.85 o 
  -7  11   1        9.06        6.50      3.03 o 
  -6  11   1       22.96       22.76      2.90 o 
  -5  11   1        1.08        3.39      1.40 o 
  -4  11   1      175.09      163.68      6.32 o 
  -3  11   1        0.45       -0.32      1.55 o 
  -2  11   1      360.73      370.28     14.06 o 
  -1  11   1      541.10      533.06     18.28 o 
   0  11   1      117.65      111.60      9.33 o 
   1  11   1       29.53       36.11      5.68 o 
   2  11   1        1.32        0.41      1.61 o 
   3  11   1      464.92      478.76     11.35 o 
   4  11   1      124.72      124.35      7.21 o 
   5  11   1        0.72        0.48      1.23 o 
   6  11   1        0.22        0.62      1.39 o 
   7  11   1       71.96       72.10      4.35 o 
  -6  12   1        2.26        2.83      2.37 o 
  -5  12   1        4.63        1.08      1.48 o 
  -4  12   1      246.72      233.82      6.70 o 
  -3  12   1        0.01        2.54      1.89 o 
  -2  12   1       72.56       65.15      4.53 o 
  -1  12   1        7.37        9.33      2.87 o 
   0  12   1        4.60        4.70      1.47 o 
   1  12   1      411.31      414.62     10.66 o 
   2  12   1       31.51       37.57      2.95 o 
   3  12   1        3.09        1.69      1.70 o 
   4  12   1      155.71      162.30      6.21 o 
   5  12   1       20.99       27.50      2.45 o 
   6  12   1       57.65       51.06      3.39 o 
  -5  13   1        6.93        5.35      2.05 o 
  -4  13   1       31.70       24.02      2.44 o 
  -3  13   1       14.74       14.08      2.88 o 
  -2  13   1        3.20        3.41      1.73 o 
  -1  13   1       13.25       15.68      2.26 o 
   0  13   1        2.00       -0.43      1.58 o 
   1  13   1       22.35       19.44      2.44 o 
   2  13   1        0.06       -0.01      1.40 o 
   3  13   1        1.22        4.23      1.76 o 
   4  13   1        5.93        5.36      1.62 o 
   5  13   1        7.78        6.65      2.37 o 
  -4  14   1       92.13      111.59      7.75 o 
  -3  14   1       37.30       41.35      3.31 o 
  -2  14   1        0.01        0.73      1.75 o 
  -1  14   1        4.62        8.95      2.07 o 
   0  14   1        4.87        1.36      1.78 o 
   1  14   1       14.69       14.85      2.41 o 
   2  14   1       22.55       22.75      2.72 o 
   3  14   1        9.72        4.48      2.05 o 
   4  14   1        7.46        7.00      3.99 o 
 -10   0   2       38.25       36.92      4.46 o 
  -9   0   2       88.50       86.84      6.09 o 
  -8   0   2      266.68      264.69     11.77 o 
  -7   0   2        1.12        4.06      1.62 o 
  -6   0   2       39.35       37.48      1.62 o 
  -5   0   2      968.50     1056.53     15.11 o 
  -4   0   2       41.54       38.31      1.15 o 
  -3   0   2    20732.94    22972.77    349.69 o 
  -2   0   2     1262.55     1296.30     20.21 o 
  -1   0   2       75.44       69.01      1.45 o 
   0   0   2    10031.38    10013.12    139.30 o 
   1   0   2     3986.48     3775.66     59.05 o 
   2   0   2    53519.26    49760.44   1195.36 o 
   3   0   2     6890.65     6773.85    113.07 o 
   4   0   2     2369.49     2464.18     34.13 o 
   5   0   2      155.68      172.71      4.08 o 
   6   0   2      169.67      163.06      5.31 o 
   7   0   2      378.77      392.06      9.83 o 
   8   0   2      108.39      112.69      4.74 o 
   9   0   2        3.87        3.33      2.14 o 
  10   0   2       23.28       26.78      5.68 o 
 -11   1   2        2.09        3.65      3.65 o 
 -10   1   2        3.73        2.84      2.84 o 
  -9   1   2       51.41       55.16      3.51 o 
  -8   1   2       10.55       12.12      1.85 o 
  -7   1   2      129.83      125.33      4.39 o 
  -6   1   2        1.16        1.44      0.65 o 
  -5   1   2       67.43       69.43      1.66 o 
  -4   1   2       77.41       60.32      1.46 o 
  -3   1   2     1912.19     1936.53     17.07 o 
  -2   1   2     1935.36     1915.29     18.49 o 
  -1   1   2     1244.26     1025.27      9.62 o 
   0   1   2      264.88      292.81      5.08 o 
   1   1   2      546.18      506.96      5.98 o 
   2   1   2     2796.98     2651.03     24.48 o 
   3   1   2       23.18       20.94      0.94 o 
   4   1   2       11.01       13.58      1.09 o 
   5   1   2      271.21      290.65      4.43 o 
   6   1   2        0.01       -0.20      0.64 o 
   7   1   2      611.43      611.24      9.67 o 
   8   1   2        2.88        1.82      0.98 o 
   9   1   2      114.37      110.63      4.36 o 
  10   1   2        0.29        4.96      2.84 o 
 -11   2   2       33.47       36.11      6.49 o 
 -10   2   2       33.04       38.54      5.68 o 
  -9   2   2      554.46      546.72     23.15 o 
  -8   2   2      289.85      281.75     13.80 o 
  -7   2   2      317.58      308.76      7.80 o 
  -6   2   2        2.50        3.10      1.12 o 
  -5   2   2      251.29      249.82      5.51 o 
  -4   2   2      319.22      305.64      5.01 o 
  -3   2   2       65.36       63.26      1.12 o 
  -2   2   2     2095.12     2049.49     19.83 o 
  -1   2   2      327.51      327.14      3.49 o 
   0   2   2       65.70       55.51      0.98 o 
   1   2   2       24.84       22.85      0.75 o 
   2   2   2     3033.99     3016.64     25.54 o 
   3   2   2      494.78      472.58      5.33 o 
   4   2   2       15.26       12.28      0.86 o 
   5   2   2      100.92      103.07      2.58 o 
   6   2   2      324.82      345.44      7.70 o 
   7   2   2        0.36        0.77      0.92 o 
   8   2   2       29.98       30.92      2.37 o 
   9   2   2      109.78      110.51      5.86 o 
  10   2   2       13.44       10.35      2.41 o 
 -10   3   2        2.07        2.43      3.25 o 
  -9   3   2      126.28      127.83      9.74 o 
  -8   3   2      918.75      946.23     29.26 o 
  -7   3   2      243.96      255.16     11.72 o 
  -6   3   2        0.89        0.29      1.00 o 
  -5   3   2      404.26      409.13     10.04 o 
  -4   3   2       49.52       52.35      1.30 o 
  -3   3   2     1727.08     1756.62     17.29 o 
  -2   3   2      603.43      597.28      5.96 o 
  -1   3   2     2087.98     2002.21     17.52 o 
   0   3   2      406.44      416.06      4.90 o 
   1   3   2       76.29       76.88      1.41 o 
   2   3   2      987.83     1019.21      9.48 o 
   3   3   2      467.37      482.90      5.09 o 
   4   3   2     1683.04     1739.55     16.79 o 
   5   3   2      154.30      160.57      3.42 o 
   6   3   2       20.30       16.90      1.52 o 
   7   3   2      189.55      196.06      4.84 o 
   8   3   2       43.99       43.09      3.01 o 
   9   3   2       33.27       36.86      2.93 o 
  10   3   2       74.89       77.10      4.16 o 
 -10   4   2       39.46       44.23      6.49 o 
  -9   4   2       50.06       45.85      6.49 o 
  -8   4   2       73.88       73.02      5.07 o 
  -7   4   2       25.63       25.85      2.49 o 
  -6   4   2        4.39        4.80      1.24 o 
  -5   4   2      308.86      310.85      6.23 o 
  -4   4   2       64.82       68.89      1.51 o 
  -3   4   2       81.28       84.19      1.75 o 
  -2   4   2        0.05        0.51      0.33 o 
  -1   4   2      199.35      174.99      2.35 o 
   0   4   2      887.43      943.29      8.52 o 
   1   4   2      526.89      479.77      5.28 o 
   2   4   2     1149.49     1158.92     10.75 o 
   3   4   2       28.10       22.09      0.92 o 
   4   4   2      363.65      353.59      4.35 o 
   5   4   2      378.61      399.94      5.63 o 
   6   4   2        0.02        0.41      0.73 o 
   7   4   2      319.05      324.33      6.11 o 
   8   4   2        0.43        1.88      1.21 o 
   9   4   2        0.04        1.93      1.27 o 
  10   4   2       60.58       58.49      3.94 o 
 -10   5   2        1.20        0.41      3.65 o 
  -9   5   2        9.96        9.99      2.41 o 
  -8   5   2      273.58      280.32      8.81 o 
  -7   5   2       67.71       68.18      3.98 o 
  -6   5   2     1004.60      959.56     24.58 o 
  -5   5   2       24.29       28.40      1.75 o 
  -4   5   2      543.69      606.27      7.81 o 
  -3   5   2       18.74       25.75      1.12 o 
  -2   5   2     3310.81     3662.86     31.14 o 
  -1   5   2     2806.42     3212.21     27.47 o 
   0   5   2       94.78       91.19      1.66 o 
   1   5   2      181.28      172.21      2.45 o 
   2   5   2      215.61      229.31      3.38 o 
   3   5   2       88.84       84.52      2.10 o 
   4   5   2      153.86      147.22      2.94 o 
   5   5   2      390.29      412.82      5.94 o 
   6   5   2       53.31       61.73      2.49 o 
   7   5   2        1.96        2.98      0.95 o 
   8   5   2       11.07       10.81      1.69 o 
   9   5   2        0.47       -1.28      1.28 o 
  10   5   2      134.19      136.40      7.56 o 
  -9   6   2        0.01        0.00      2.00 o 
  -8   6   2       20.92       21.39      3.18 o 
  -7   6   2       10.73       13.62      2.87 o 
  -6   6   2      636.06      630.80     13.91 o 
  -5   6   2       17.73       21.35      1.61 o 
  -4   6   2       18.14       19.52      1.24 o 
  -3   6   2     1018.86     1084.06     13.97 o 
  -2   6   2        0.18        1.29      0.53 o 
  -1   6   2       55.35       47.42      1.52 o 
   0   6   2      271.56      282.30      3.82 o 
   1   6   2      866.95      875.05      9.11 o 
   2   6   2       17.29       19.70      1.19 o 
   3   6   2      701.08      714.69     10.90 o 
   4   6   2       99.37       97.18      3.16 o 
   5   6   2      182.66      199.59      4.63 o 
   6   6   2       16.54       14.54      1.38 o 
   7   6   2      146.24      144.32      3.93 o 
   8   6   2        0.34       -0.70      1.15 o 
   9   6   2       57.31       55.79      3.90 o 
  10   6   2      235.34      271.89      9.53 o 
  -9   7   2       37.72       37.87      4.16 o 
  -8   7   2       40.82       27.58      3.43 o 
  -7   7   2      277.82      261.38      9.06 o 
  -6   7   2      129.79      122.23      4.82 o 
  -5   7   2      404.21      388.09      7.31 o 
  -4   7   2       10.69       11.97      1.08 o 
  -3   7   2       32.36       21.76      1.81 o 
  -2   7   2      177.48      189.50      4.03 o 
  -1   7   2        7.05        6.82      0.82 o 
   0   7   2      290.81      303.02      4.88 o 
   1   7   2       26.96       29.18      1.58 o 
   2   7   2      284.43      284.02      6.12 o 
   3   7   2        4.31        2.91      1.23 o 
   4   7   2      321.17      336.49     10.73 o 
   5   7   2       31.99       31.12      2.69 o 
   6   7   2      257.80      268.67      5.43 o 
   7   7   2        3.25        3.12      1.05 o 
   8   7   2        5.70        4.23      1.57 o 
   9   7   2      257.10      287.98      8.98 o 
  -9   8   2      107.89      110.59      8.32 o 
  -8   8   2       13.35        6.90      2.58 o 
  -7   8   2       13.45       10.69      3.19 o 
  -6   8   2      303.65      285.07      9.20 o 
  -5   8   2      314.13      280.67      5.76 o 
  -4   8   2      193.87      175.79      5.46 o 
  -3   8   2       20.48       17.14      2.08 o 
  -2   8   2       21.10       21.39      1.60 o 
  -1   8   2      220.54      251.30      4.70 o 
   0   8   2      253.67      250.07      5.61 o 
   1   8   2       89.34      105.95      4.91 o 
   2   8   2      131.26      139.24      3.89 o 
   3   8   2      114.86      120.05      4.34 o 
   4   8   2      276.73      264.88      8.39 o 
   5   8   2       15.49       16.25      1.71 o 
   6   8   2       85.39       82.78      4.06 o 
   7   8   2       36.08       37.05      2.30 o 
   8   8   2       48.97       52.75      3.32 o 
   9   8   2       79.17       83.37      5.87 o 
  -8   9   2        2.25       -0.54      2.34 o 
  -7   9   2        6.26        7.55      2.81 o 
  -6   9   2      104.99      113.74      4.85 o 
  -5   9   2       61.24       56.20      2.96 o 
  -4   9   2       13.40       15.88      1.80 o 
  -3   9   2       33.44       27.39      2.46 o 
  -2   9   2       10.58        9.83      1.51 o 
  -1   9   2      111.50      117.47      4.65 o 
   0   9   2       20.00       14.75      2.26 o 
   1   9   2       46.52       48.31      8.12 o 
   2   9   2       17.84       19.32      3.89 o 
   3   9   2       38.98       40.55      4.74 o 
   4   9   2      133.44      130.16      4.87 o 
   5   9   2       23.25       21.65      2.08 o 
   6   9   2       46.38       49.73      2.62 o 
   7   9   2        1.73        1.51      1.32 o 
   8   9   2       16.46       16.34      2.63 o 
  -7  10   2       17.32       13.62      3.39 o 
  -6  10   2       13.46       11.15      2.19 o 
  -5  10   2      629.38      605.38     11.11 o 
  -4  10   2       48.50       47.16      4.30 o 
  -3  10   2      139.62      115.95      4.55 o 
  -2  10   2        0.67        0.98      1.40 o 
  -1  10   2        9.50        2.50      1.58 o 
   0  10   2      118.46      144.47     10.15 o 
   2  10   2     1383.34     1344.55     28.21 o 
   3  10   2        2.31        2.70      1.66 o 
   4  10   2      304.90      306.62      8.47 o 
   5  10   2      119.55      120.44      6.27 o 
   6  10   2        3.52        1.52      1.34 o 
   7  10   2       11.18       10.56      1.92 o 
   8  10   2        0.97        3.38      3.30 o 
  -7  11   2        3.45        7.71      6.90 o 
  -6  11   2        1.70        3.84      1.73 o 
  -5  11   2       24.29       21.52      1.97 o 
  -4  11   2       25.96       26.60      4.26 o 
  -3  11   2      125.24      119.09      4.85 o 
  -2  11   2        4.39        0.19      1.55 o 
  -1  11   2      267.63      262.14     10.62 o 
   0  11   2      817.00      853.82     25.34 o 
   1  11   2       19.99       24.75      4.46 o 
   2  11   2       19.34       24.70      4.67 o 
   3  11   2       41.75       35.47      2.94 o 
   4  11   2      457.89      455.93     11.08 o 
   5  11   2       31.77       31.33      2.40 o 
   6  11   2       27.55       20.75      2.34 o 
   7  11   2       40.53       48.02      4.42 o 
  -6  12   2        3.01        1.33      2.58 o 
  -5  12   2       48.99       50.61      3.37 o 
  -4  12   2        0.79        3.90      1.32 o 
  -3  12   2        0.70        0.52      1.89 o 
  -2  12   2       70.53       70.13      4.67 o 
  -1  12   2      103.65      103.99      7.77 o 
   0  12   2      145.08      132.72      6.03 o 
   1  12   2       62.47       59.54      4.22 o 
   2  12   2        2.34        1.40      1.84 o 
   3  12   2       32.78       30.66      3.34 o 
   4  12   2        9.87        8.01      2.03 o 
   5  12   2       30.76       26.91      2.61 o 
   6  12   2        0.66       -1.13      1.92 o 
  -5  13   2        4.70        1.52      2.09 o 
  -4  13   2        2.09        0.72      1.67 o 
  -3  13   2      224.38      224.53      6.37 o 
  -2  13   2        8.60        9.49      2.65 o 
  -1  13   2       10.76        4.92      1.86 o 
   0  13   2       43.66       36.34      3.00 o 
   1  13   2      243.71      271.07      7.19 o 
   2  13   2       26.62       27.93      2.61 o 
   3  13   2       83.57       82.13      4.04 o 
   4  13   2       19.16       21.55      2.65 o 
   5  13   2        5.94        2.40      4.87 o 
  -3  14   2        0.53        3.09      2.19 o 
  -2  14   2       18.02       28.55      2.88 o 
  -1  14   2       24.66       21.17      2.71 o 
   0  14   2       22.30       26.26      3.01 o 
   1  14   2        0.22       -1.34      1.80 o 
   2  14   2       27.95       30.23      2.91 o 
   3  14   2       52.54       58.83      5.74 o 
   4  14   2       17.70       20.29      6.49 o 
 -10   1   3        0.54        0.00      2.43 o 
  -9   1   3       18.38       25.97      4.06 o 
  -8   1   3      233.72      222.04     10.96 o 
  -7   1   3      267.36      243.86      7.22 o 
  -6   1   3        0.52       -0.49      0.69 o 
  -5   1   3       19.56       20.30      0.90 o 
  -4   1   3      236.38      245.56      3.14 o 
  -3   1   3      827.91      742.93      7.77 o 
  -2   1   3     1443.67     1430.50     12.89 o 
  -1   1   3     1860.60     1754.32     15.75 o 
   0   1   3      175.26      179.57      2.55 o 
   1   1   3      172.48      171.65      2.45 o 
   2   1   3      794.62      785.52      7.87 o 
   3   1   3      808.36      753.64      7.74 o 
   4   1   3       56.09       54.93      1.59 o 
   5   1   3       68.27       67.63      2.04 o 
   6   1   3       67.94       60.34      2.49 o 
   7   1   3        9.72        9.49      1.71 o 
   8   1   3       24.05       25.11      2.39 o 
   9   1   3      202.16      204.71      5.20 o 
  10   1   3        2.64       -0.75      2.00 o 
 -10   2   3       74.55       71.41      6.90 o 
  -9   2   3        1.87        3.25      2.84 o 
  -8   2   3       71.53       58.43      5.68 o 
  -7   2   3      139.07      139.02      6.74 o 
  -6   2   3      167.27      160.35      4.91 o 
  -5   2   3      173.31      171.34      5.35 o 
  -4   2   3     1569.60     1641.35     16.18 o 
  -3   2   3       47.11       54.92      1.14 o 
  -2   2   3     3219.64     3191.10     28.06 o 
  -1   2   3      171.06      155.48      2.15 o 
   0   2   3      399.96      396.10      4.31 o 
   1   2   3       17.69       16.89      0.72 o 
   2   2   3       29.59       29.68      1.00 o 
   3   2   3     3556.42     3620.36     33.91 o 
   4   2   3      207.59      215.45      3.57 o 
   5   2   3      637.15      684.52      9.59 o 
   6   2   3       33.57       33.19      2.03 o 
   7   2   3      516.03      502.37      9.39 o 
   8   2   3       51.07       47.12      3.30 o 
   9   2   3        6.35        3.89      2.61 o 
  10   2   3       11.44        8.89      2.11 o 
 -10   3   3        4.02        6.09      3.65 o 
  -9   3   3       12.08        9.74      4.06 o 
  -8   3   3        3.52        2.25      1.85 o 
  -7   3   3      367.32      369.51      9.35 o 
  -6   3   3       75.28       73.27      3.43 o 
  -5   3   3       21.95       17.76      2.00 o 
  -4   3   3       68.30       64.70      1.30 o 
  -3   3   3      194.43      214.56      2.81 o 
  -2   3   3       12.98        8.95      0.54 o 
  -1   3   3        0.22       -0.28      0.28 o 
   0   3   3      887.26      887.52      8.08 o 
   1   3   3     1787.80     1757.00     16.45 o 
   2   3   3      762.75      718.52      6.91 o 
   3   3   3      372.80      390.64      4.68 o 
   4   3   3       12.26       15.23      1.14 o 
   5   3   3      205.47      197.47      5.54 o 
   6   3   3      139.79      148.97      4.15 o 
   7   3   3       25.64       24.65      1.98 o 
   8   3   3        6.39        4.55      1.17 o 
   9   3   3       56.09       54.22      3.49 o 
  10   3   3       86.66       87.54      6.09 o 
 -10   4   3       18.46       16.63      5.27 o 
  -9   4   3        0.14        1.62      3.25 o 
  -8   4   3      642.18      701.76     18.45 o 
  -7   4   3      181.59      174.15      6.08 o 
  -6   4   3      170.78      188.66      6.17 o 
  -5   4   3        9.80        7.89      1.05 o 
  -4   4   3        3.79        5.01      0.79 o 
  -3   4   3     1950.14     2022.05     20.18 o 
  -2   4   3     2138.78     2189.69     19.11 o 
  -1   4   3       37.07       39.51      1.13 o 
   0   4   3       37.54       51.10      1.37 o 
   1   4   3      374.48      351.14      4.28 o 
   2   4   3       45.15       45.72      1.18 o 
   3   4   3       19.69       16.94      1.09 o 
   4   4   3     2026.39     2049.21     21.96 o 
   5   4   3        1.84        1.32      0.69 o 
   6   4   3        0.24        0.71      0.81 o 
   7   4   3       13.16       13.94      1.53 o 
   8   4   3        9.42       10.19      1.39 o 
   9   4   3       18.73       15.38      2.14 o 
  10   4   3       97.91      107.48      6.28 o 
  -9   5   3      107.42      104.52      6.60 o 
  -8   5   3       19.83       19.70      2.65 o 
  -7   5   3       56.46       58.70      3.75 o 
  -6   5   3       10.78       10.35      2.30 o 
  -5   5   3       35.24       33.75      1.82 o 
  -4   5   3       46.14       43.11      2.18 o 
  -3   5   3      116.29      108.62      2.18 o 
  -2   5   3      618.43      629.34      6.65 o 
  -1   5   3     1050.64     1090.48     11.77 o 
   0   5   3       31.66       34.12      1.17 o 
   1   5   3      291.99      284.11      4.01 o 
   2   5   3      348.64      358.05      5.05 o 
   3   5   3       40.76       45.89      1.67 o 
   4   5   3      409.59      429.35      8.75 o 
   5   5   3        0.06        1.05      0.81 o 
   6   5   3        2.06        2.50      0.98 o 
   7   5   3        0.79       -0.78      0.92 o 
   8   5   3       37.25       36.04      2.10 o 
   9   5   3        0.46        2.90      1.54 o 
  10   5   3        8.38        1.18      3.12 o 
  -9   6   3       54.27       68.90      4.84 o 
  -8   6   3       41.07       39.73      3.73 o 
  -7   6   3       12.22        8.47      2.19 o 
  -6   6   3      255.43      236.57      6.92 o 
  -5   6   3      308.27      305.25      7.23 o 
  -4   6   3       32.61       37.31      1.52 o 
  -3   6   3      216.91      216.72      4.12 o 
  -2   6   3       32.85       28.41      1.34 o 
  -1   6   3      104.21      132.80      2.92 o 
   0   6   3     1407.92     1467.55     17.55 o 
   1   6   3      518.98      573.14      6.78 o 
   2   6   3      623.52      653.28      9.03 o 
   3   6   3       24.95       26.48      1.56 o 
   4   6   3       26.83       31.20      1.93 o 
   5   6   3        4.67        3.61      1.22 o 
   6   6   3      120.80      122.10      3.44 o 
   7   6   3        9.32        8.49      1.30 o 
   8   6   3       26.80       25.45      2.18 o 
   9   6   3        1.75        2.01      1.56 o 
  -9   7   3       74.43       85.13      5.13 o 
  -8   7   3       15.23       15.10      2.09 o 
  -7   7   3       87.99       78.59      3.50 o 
  -6   7   3      520.64      510.63     12.42 o 
  -5   7   3      777.76      756.06     12.30 o 
  -4   7   3      320.83      315.94      5.56 o 
  -3   7   3      134.14      141.47      4.00 o 
  -2   7   3       23.07       20.44      1.43 o 
  -1   7   3      820.53      902.65     11.73 o 
   0   7   3      221.96      265.13      5.13 o 
   1   7   3      239.71      271.57      5.88 o 
   2   7   3       37.60       34.57      1.97 o 
   3   7   3      335.41      351.91      6.76 o 
   4   7   3       91.47       95.79      3.81 o 
   5   7   3       10.47        8.81      1.71 o 
   6   7   3       69.83       71.29      3.19 o 
   7   7   3       90.88       89.46      3.16 o 
   8   7   3        1.75        2.02      1.36 o 
   9   7   3       25.10       31.13      3.09 o 
  -9   8   3       22.70       22.10      3.58 o 
  -8   8   3        9.83        5.32      1.74 o 
  -7   8   3        5.00        6.69      1.62 o 
  -6   8   3      199.04      192.18      5.78 o 
  -5   8   3       63.98       65.30      2.51 o 
  -4   8   3      338.84      307.73      7.12 o 
  -3   8   3        0.68        0.37      1.06 o 
  -2   8   3       25.65       34.20      2.06 o 
  -1   8   3       61.38       62.49      2.58 o 
   0   8   3       37.24       34.53      1.83 o 
   1   8   3       12.87       20.30      2.71 o 
   2   8   3        3.94        2.33      1.07 o 
   3   8   3      147.56      153.89      9.07 o 
   4   8   3       36.32       38.53      3.22 o 
   5   8   3      158.33      162.64      5.52 o 
   6   8   3      254.63      253.86      6.05 o 
   7   8   3       59.87       62.09      4.60 o 
   8   8   3       25.04       18.24      2.50 o 
   9   8   3       29.61       43.01      6.90 o 
  -8   9   3        0.00        1.62      1.80 o 
  -7   9   3       93.18       93.71      4.56 o 
  -6   9   3       84.73       76.36      3.35 o 
  -5   9   3       95.69      101.44      6.97 o 
  -4   9   3      680.06      640.76     14.22 o 
  -3   9   3       85.24       70.52      3.65 o 
  -2   9   3      167.59      147.45      5.01 o 
  -1   9   3       16.04       22.16      2.29 o 
   0   9   3      620.32      606.23     12.91 o 
   1   9   3      824.14      828.21     33.75 o 
   2   9   3       57.57       56.87      4.44 o 
   3   9   3       72.76       71.38      4.88 o 
   4   9   3        5.57        2.45      1.37 o 
   5   9   3     1273.80     1340.50     24.21 o 
   6   9   3       48.87       47.94      2.84 o 
   7   9   3       73.04       68.07      3.05 o 
   8   9   3        1.72       -1.66      1.83 o 
  -7  10   3       12.92       14.77      2.64 o 
  -6  10   3      107.59      108.59      4.30 o 
  -5  10   3        0.00        0.21      1.19 o 
  -4  10   3       14.55        9.54      1.67 o 
  -3  10   3       55.21       47.56      3.05 o 
  -2  10   3       28.29       23.94      2.73 o 
  -1  10   3        7.98       13.41      2.26 o 
   0  10   3       12.44       11.99      2.71 o 
   2  10   3        0.00        0.44      2.23 o 
   3  10   3      243.26      226.88      8.04 o 
   4  10   3        6.58        5.98      1.62 o 
   5  10   3        3.36        2.41      1.65 o 
   6  10   3       30.55       33.42      3.32 o 
   7  10   3        1.48       -0.74      1.42 o 
   8  10   3       24.93       27.59      9.33 o 
  -7  11   3        5.91        6.90      5.68 o 
  -6  11   3        0.73        0.40      1.54 o 
  -5  11   3       31.26       29.65      2.39 o 
  -4  11   3        6.72        4.19      1.27 o 
  -3  11   3       51.27       34.40      3.26 o 
  -2  11   3       24.41       14.91      2.49 o 
  -1  11   3       58.07       59.20      4.16 o 
   0  11   3      192.05      204.62     10.03 o 
   1  11   3      624.42      621.20     27.63 o 
   2  11   3       52.86       52.14      4.88 o 
   3  11   3       78.62       78.68      4.20 o 
   4  11   3      105.97      113.86      5.16 o 
   5  11   3       83.87       78.36      3.69 o 
   6  11   3        0.02        0.86      1.48 o 
   7  11   3       32.20       31.64      5.01 o 
  -6  12   3        2.66        4.19      3.85 o 
  -5  12   3       30.56       34.19      3.10 o 
  -4  12   3        0.73        1.28      1.39 o 
  -3  12   3        0.38        0.20      1.41 o 
  -2  12   3      186.85      161.87      7.16 o 
  -1  12   3       62.40       51.30      3.57 o 
   0  12   3      108.34      108.54      9.61 o 
   1  12   3       73.11       68.60      4.46 o 
   2  12   3        8.02        6.83      1.91 o 
   3  12   3      151.06      153.50      5.58 o 
   4  12   3       21.25       23.00      4.13 o 
   5  12   3       44.13       45.63      3.32 o 
   6  12   3       35.59       38.11      5.30 o 
  -4  13   3        8.20        7.30      2.02 o 
  -3  13   3        0.64        0.84      1.45 o 
  -2  13   3        2.13        2.04      1.71 o 
  -1  13   3        2.43        4.13      1.63 o 
   0  13   3        0.40       -1.36      1.47 o 
   1  13   3       68.21       70.98      3.56 o 
   2  13   3        6.10        6.25      2.17 o 
   3  13   3       43.77       53.16      5.47 o 
   4  13   3       19.13       24.96      2.67 o 
  -2  14   3       56.95       77.19      4.61 o 
  -1  14   3        1.83        3.00      2.02 o 
   0  14   3       45.34       42.18      3.46 o 
   1  14   3        2.82        3.79      2.08 o 
   2  14   3       32.85       37.54      4.51 o 
   3  14   3       36.01       44.22     10.95 o 
  -9   0   4      107.60      105.51      6.09 o 
  -8   0   4      329.58      287.05     12.18 o 
  -7   0   4       43.39       38.14      3.65 o 
  -6   0   4        4.80        8.52      2.03 o 
  -5   0   4       38.23       33.34      1.87 o 
  -4   0   4      346.77      315.72      7.03 o 
  -3   0   4     5400.18     5641.90     69.36 o 
  -2   0   4      270.15      270.55      4.49 o 
  -1   0   4    12094.77    12394.23    139.79 o 
   0   0   4     5306.48     5363.77     66.50 o 
   1   0   4      102.40       99.50      4.40 o 
   2   0   4      277.56      263.09      5.44 o 
   3   0   4        0.07        1.37      0.96 o 
   4   0   4    10888.65    11518.88    153.31 o 
   5   0   4      289.73      289.05      6.90 o 
   6   0   4       21.89       28.37      3.16 o 
   7   0   4       14.91       12.15      2.43 o 
   8   0   4      281.55      287.50     13.51 o 
   9   0   4       10.15       13.73      4.99 o 
  10   0   4        2.31       -0.55      2.23 o 
 -10   1   4       60.12       61.27      5.68 o 
  -9   1   4        0.46        1.22      2.43 o 
  -8   1   4       33.38       31.24      4.06 o 
  -7   1   4       33.25       29.83      2.24 o 
  -6   1   4      254.35      259.81      5.74 o 
  -5   1   4       38.13       45.00      1.48 o 
  -4   1   4      101.27      104.08      2.40 o 
  -3   1   4       43.41       41.40      1.62 o 
  -2   1   4       42.37       25.12      0.86 o 
  -1   1   4       66.48       58.02      1.30 o 
   0   1   4      580.19      567.08      6.30 o 
   1   1   4      250.42      273.12      3.84 o 
   2   1   4        0.00        1.80      0.42 o 
   3   1   4      231.21      234.39      3.53 o 
   4   1   4     2256.41     2288.03     24.29 o 
   5   1   4       62.46       57.15      2.09 o 
   6   1   4      101.10      104.23      3.89 o 
   7   1   4        3.02        1.47      1.29 o 
   8   1   4       66.99       67.64      2.98 o 
   9   1   4      126.94      122.49      4.13 o 
  10   1   4       12.58        7.52      1.97 o 
 -10   2   4        0.47        4.87      3.25 o 
  -9   2   4      121.33       99.83      7.71 o 
  -8   2   4       30.82       25.56      4.46 o 
  -7   2   4      600.54      620.24     26.82 o 
  -6   2   4      618.61      610.70     13.55 o 
  -5   2   4      906.66      875.31     15.07 o 
  -4   2   4      303.52      289.46      4.44 o 
  -3   2   4       19.61       24.43      0.99 o 
  -2   2   4      208.59      206.69      2.63 o 
  -1   2   4      867.07      836.05      8.29 o 
   0   2   4       57.68       56.05      1.36 o 
   1   2   4       90.72       88.07      1.73 o 
   2   2   4      353.48      358.48      4.77 o 
   3   2   4      125.02      117.64      2.44 o 
   4   2   4      275.48      284.58      6.64 o 
   5   2   4       16.09       16.59      1.46 o 
   6   2   4       32.00       29.54      2.28 o 
   7   2   4        5.73        3.59      1.26 o 
   8   2   4        0.79       -0.52      1.08 o 
   9   2   4        0.36        1.65      1.31 o 
  10   2   4       10.35        4.20      2.22 o 
 -10   3   4        9.85       10.55      4.46 o 
  -9   3   4       44.37       37.33      6.49 o 
  -8   3   4       63.93       60.46      6.49 o 
  -7   3   4      473.18      414.08     10.22 o 
  -6   3   4     1006.21      990.88     20.23 o 
  -5   3   4      111.82      108.77      3.87 o 
  -4   3   4      855.85      835.87     10.81 o 
  -3   3   4      461.86      467.23      5.54 o 
  -2   3   4       48.31       57.71      1.38 o 
  -1   3   4     1335.78     1312.05     12.48 o 
   0   3   4      468.44      473.13      5.36 o 
   1   3   4      434.77      418.42      4.76 o 
   2   3   4      312.98      290.65      4.08 o 
   3   3   4        6.80        5.75      0.70 o 
   4   3   4      741.08      761.48     11.56 o 
   5   3   4       94.90       94.89      3.02 o 
   6   3   4       40.63       38.78      2.52 o 
   7   3   4      284.38      286.55      6.66 o 
   8   3   4       29.98       27.63      2.13 o 
   9   3   4       25.89       27.69      2.36 o 
  10   3   4       17.03       11.17      3.11 o 
 -10   4   4       14.51       17.85      5.68 o 
  -9   4   4        9.54        6.49      3.65 o 
  -8   4   4        6.96        7.14      2.84 o 
  -7   4   4        0.36        1.24      1.44 o 
  -6   4   4        5.59        4.82      1.18 o 
  -5   4   4      189.02      175.81      4.00 o 
  -4   4   4       11.19       11.90      1.10 o 
  -3   4   4       63.20       68.91      1.68 o 
  -2   4   4     1073.49     1015.27      9.94 o 
  -1   4   4      551.03      548.33      5.81 o 
   0   4   4      174.52      200.18      2.86 o 
   1   4   4      706.73      682.23      7.47 o 
   2   4   4      516.19      533.71      8.07 o 
   3   4   4        1.62        1.09      0.70 o 
   4   4   4        4.24        4.01      0.80 o 
   5   4   4       98.74      102.79      3.21 o 
   6   4   4      142.50      130.64      4.51 o 
   7   4   4      178.56      196.64      4.91 o 
   8   4   4       16.37       15.40      1.65 o 
   9   4   4       30.08       30.66      3.06 o 
  10   4   4        9.81        8.49      3.00 o 
  -9   5   4       20.13       17.85      5.27 o 
  -8   5   4        5.21        7.60      2.84 o 
  -7   5   4       35.37       29.99      1.99 o 
  -6   5   4      559.66      535.20     10.17 o 
  -5   5   4      677.71      644.32     11.97 o 
  -4   5   4     1261.25     1208.54     15.29 o 
  -3   5   4        0.42        0.50      0.56 o 
  -2   5   4     1082.09     1151.17     11.79 o 
  -1   5   4      209.94      235.03      3.67 o 
   0   5   4     2076.16     2296.80     23.48 o 
   1   5   4     3564.39     3756.17     35.71 o 
   2   5   4      170.67      202.63      4.31 o 
   3   5   4       20.37       26.98      1.60 o 
   4   5   4      115.87      116.62      3.37 o 
   5   5   4        0.01       -1.00      1.29 o 
   6   5   4        7.60        5.93      1.28 o 
   7   5   4      221.74      241.97      5.36 o 
   8   5   4        8.84        6.69      1.41 o 
   9   5   4        0.10        0.00      1.43 o 
  -9   6   4       35.25       39.20      5.01 o 
  -8   6   4        5.05        5.49      1.52 o 
  -7   6   4       76.47       76.15      4.63 o 
  -6   6   4       40.64       35.77      2.25 o 
  -5   6   4        0.24        0.42      1.00 o 
  -4   6   4       66.71       69.91      3.15 o 
  -3   6   4      183.79      186.92      3.97 o 
  -2   6   4      314.73      315.41      6.77 o 
  -1   6   4      145.74      160.80      3.40 o 
   0   6   4       32.60       23.07      1.48 o 
   1   6   4      173.62      182.58      4.52 o 
   2   6   4       35.47       34.87      3.29 o 
   3   6   4        3.77        1.45      1.18 o 
   4   6   4      103.67      100.09      3.80 o 
   5   6   4       14.80       15.19      2.18 o 
   6   6   4       22.06       25.57      2.76 o 
   7   6   4       67.81       76.00      2.97 o 
   8   6   4       79.46       84.16      3.29 o 
   9   6   4        1.43       -0.08      1.75 o 
  -9   7   4        8.99       11.83      3.86 o 
  -8   7   4        6.47       11.07      2.75 o 
  -7   7   4        0.02        0.28      0.99 o 
  -6   7   4       48.86       41.44      2.63 o 
  -5   7   4      580.88      564.23     11.37 o 
  -4   7   4      187.74      178.68      5.07 o 
  -3   7   4        0.07       -0.93      0.93 o 
  -2   7   4        2.11        2.10      0.97 o 
  -1   7   4      293.50      306.96      6.26 o 
   0   7   4      102.90      105.05      3.83 o 
   1   7   4       96.75      108.08      4.36 o 
   2   7   4       16.83       15.88      2.58 o 
   3   7   4      203.05      205.22      5.04 o 
   4   7   4      157.17      163.63      5.46 o 
   5   7   4      145.58      147.60      8.10 o 
   6   7   4      631.67      636.87     12.08 o 
   7   7   4        6.30        4.81      1.34 o 
   8   7   4        3.93        3.10      1.41 o 
   9   7   4       13.58       12.74      4.05 o 
  -8   8   4       47.28       41.23      3.63 o 
  -7   8   4      161.03      149.84      4.64 o 
  -6   8   4      177.00      156.21      5.55 o 
  -5   8   4       26.48       29.69      2.36 o 
  -4   8   4      542.88      543.89     13.20 o 
  -3   8   4      193.51      179.00      8.04 o 
  -2   8   4       34.87       34.69      2.88 o 
  -1   8   4       30.02       35.26      3.62 o 
   0   8   4       71.01       71.33      3.18 o 
   1   8   4       58.38       76.28      7.30 o 
   2   8   4      225.61      235.01      9.47 o 
   3   8   4      118.73      126.13      9.78 o 
   4   8   4       86.43       89.62      4.53 o 
   5   8   4       18.35       19.93      2.02 o 
   6   8   4      104.71      106.21      3.84 o 
   7   8   4       33.61       30.06      2.28 o 
   8   8   4       16.05       16.33      2.11 o 
  -8   9   4       12.57       16.45      4.27 o 
  -7   9   4       12.58        6.20      1.98 o 
  -6   9   4        2.50        1.98      1.55 o 
  -5   9   4      135.11      143.41      7.50 o 
  -4   9   4        5.07        2.94      1.31 o 
  -3   9   4       62.14       53.04      6.09 o 
  -2   9   4       15.76       20.75      2.69 o 
  -1   9   4        4.84        7.92      1.71 o 
   0   9   4       67.78       69.34      6.49 o 
   3   9   4      253.26      259.69      8.63 o 
   4   9   4       94.43       86.89      7.09 o 
   5   9   4      230.36      243.01      7.40 o 
   6   9   4       23.13       23.81      2.52 o 
   7   9   4       10.21        7.97      1.66 o 
   8   9   4        2.13        0.35      2.56 o 
  -7  10   4       18.04       13.99      2.59 o 
  -6  10   4       49.55       50.08      5.45 o 
  -5  10   4       55.85       46.74      4.88 o 
  -4  10   4       23.14       23.26      2.49 o 
  -3  10   4      281.27      256.15     15.43 o 
  -2  10   4       54.91       58.60     13.59 o 
  -1  10   4      503.44      468.91     17.87 o 
   0  10   4       13.62       13.43      3.00 o 
   1  10   4       72.24       66.95      7.71 o 
   2  10   4        4.81        5.27      2.84 o 
   3  10   4        0.00        1.29      1.52 o 
   4  10   4      137.07      132.89      5.47 o 
   5  10   4       49.08       44.70      2.83 o 
   6  10   4      157.33      159.06      5.35 o 
   7  10   4       43.49       42.69      3.18 o 
  -6  11   4        9.63        8.13      2.60 o 
  -5  11   4       10.46       14.15      4.01 o 
  -4  11   4        0.11       -0.68      1.23 o 
  -3  11   4       72.57       62.45      5.01 o 
  -2  11   4       14.99       18.50      3.58 o 
  -1  11   4      136.39      119.68     10.75 o 
   0  11   4        0.86        2.03      3.65 o 
   1  11   4      243.27      237.29     16.24 o 
   2  11   4      580.87      594.18     23.76 o 
   3  11   4        5.27        5.88      3.05 o 
   4  11   4       64.23       56.35      3.79 o 
   5  11   4       28.17       30.40      2.67 o 
   6  11   4      136.87      147.74      5.30 o 
  -6  12   4       48.86       80.74     10.96 o 
  -5  12   4       49.63       43.69      3.71 o 
  -4  12   4        0.77        1.05      1.75 o 
  -3  12   4        7.89        7.35      2.18 o 
  -2  12   4       84.20       75.92      6.31 o 
  -1  12   4        3.21        5.94      2.83 o 
   0  12   4       57.14       60.00      3.94 o 
   1  12   4       31.50       27.94      3.03 o 
   2  12   4      118.36      107.30      4.74 o 
   3  12   4        9.23       10.22      2.06 o 
   4  12   4       43.31       44.82      3.21 o 
   5  12   4        0.99        0.10      1.86 o 
  -4  13   4        2.57        0.92      3.12 o 
  -3  13   4        5.65        7.58      2.30 o 
  -2  13   4        7.21        6.38      1.88 o 
  -1  13   4       31.52       26.58      3.40 o 
   0  13   4       23.63       22.83      3.28 o 
   1  13   4       53.00       51.53      5.11 o 
   2  13   4        2.29        6.35      2.03 o 
   3  13   4       47.89       50.61      3.68 o 
   4  13   4       22.82       21.53     12.17 o 
  -2  14   4       22.06       21.33      4.97 o 
   0  14   4        0.44       -2.65      5.48 o 
   2  14   4        9.29        5.68      7.71 o 
  -9   1   5        0.63        0.41      2.43 o 
  -8   1   5       57.75       56.43      3.22 o 
  -7   1   5       39.17       29.97      2.43 o 
  -6   1   5        3.93        5.11      1.16 o 
  -5   1   5      411.56      393.67      6.48 o 
  -4   1   5      222.49      224.43      4.33 o 
  -3   1   5       11.63       11.02      0.95 o 
  -2   1   5      871.40      864.08      8.90 o 
  -1   1   5       84.93      103.25      2.35 o 
   0   1   5      149.52      135.74      2.23 o 
   1   1   5      695.35      660.97      7.97 o 
   2   1   5      667.98      644.12     10.52 o 
   3   1   5        0.74        2.65      1.24 o 
   4   1   5       55.44       55.66      2.50 o 
   5   1   5      109.66      117.12      2.99 o 
   6   1   5      598.89      606.11     12.84 o 
   7   1   5       14.49       11.67      1.93 o 
   8   1   5       76.39       69.88      3.16 o 
   9   1   5       10.75       11.05      1.81 o 
  10   1   5        0.11       -1.80      2.53 o 
 -10   2   5       46.90       53.96      6.90 o 
  -9   2   5       15.15        8.93      3.65 o 
  -8   2   5       37.50       34.08      4.87 o 
  -7   2   5        0.30        1.22      2.03 o 
  -6   2   5        4.25        6.00      1.52 o 
  -5   2   5        3.02        4.31      0.88 o 
  -4   2   5       38.83       44.10      1.78 o 
  -3   2   5        0.16        0.28      0.60 o 
  -2   2   5      236.34      238.65      3.34 o 
  -1   2   5       78.90       89.10      1.88 o 
   0   2   5      216.54      198.03      3.41 o 
   1   2   5      855.00      881.04     11.45 o 
   2   2   5      120.52      110.89      4.46 o 
   3   2   5       19.11       21.16      2.48 o 
   4   2   5      201.06      186.86      5.32 o 
   5   2   5      706.22      731.01     11.64 o 
   6   2   5        6.33        5.07      1.43 o 
   7   2   5        4.02        5.39      2.81 o 
   8   2   5       30.49       26.80      2.19 o 
   9   2   5       60.33       53.59      3.12 o 
  10   2   5       54.72       57.38      4.51 o 
 -10   3   5      100.92      109.56      9.33 o 
  -9   3   5        3.55        2.84      3.25 o 
  -8   3   5       44.82       62.48      6.49 o 
  -7   3   5       36.20       27.25      3.33 o 
  -6   3   5       23.07       21.60      1.77 o 
  -5   3   5      218.72      200.26      5.57 o 
  -4   3   5       23.06       24.79      1.54 o 
  -3   3   5      114.00      102.19      2.74 o 
  -2   3   5      214.35      217.22      3.23 o 
  -1   3   5       47.09       46.41      1.51 o 
   0   3   5        0.24       -0.41      0.54 o 
   1   3   5       11.21       16.98      1.15 o 
   2   3   5      564.53      575.79     10.24 o 
   3   3   5      403.69      449.49      9.36 o 
   4   3   5      452.35      441.76      8.62 o 
   5   3   5      259.07      260.40      7.88 o 
   6   3   5        3.41        0.75      1.10 o 
   7   3   5       29.39       26.22      2.09 o 
   8   3   5      101.44       98.29      3.77 o 
   9   3   5        9.74        6.54      2.05 o 
  10   3   5        0.58        4.06      4.87 o 
  -9   4   5       14.69       12.58      4.06 o 
  -8   4   5        5.24        1.22      2.84 o 
  -7   4   5       23.04       18.44      3.59 o 
  -6   4   5      687.78      723.60     13.69 o 
  -5   4   5     1604.99     1566.76     30.18 o 
  -4   4   5      562.43      564.55      9.48 o 
  -3   4   5       21.19       21.74      1.40 o 
  -2   4   5      179.54      180.13      3.49 o 
  -1   4   5      584.92      584.70      7.57 o 
   0   4   5      313.14      328.72      5.07 o 
   1   4   5     1022.71      975.84     14.94 o 
   2   4   5       65.50       65.13      2.81 o 
   3   4   5        1.56        1.49      0.98 o 
   4   4   5       86.67       83.86      3.83 o 
   5   4   5       12.20       13.56      1.97 o 
   6   4   5       85.02       97.03      5.39 o 
   7   4   5      133.97      137.63      3.97 o 
   8   4   5       15.67       15.23      1.76 o 
   9   4   5       29.28       31.91      3.15 o 
  -9   5   5        2.27        4.06      4.06 o 
  -8   5   5        0.00        0.28      1.94 o 
  -7   5   5        6.16        7.45      2.02 o 
  -6   5   5        0.67        1.88      1.22 o 
  -5   5   5      306.33      299.72      6.94 o 
  -4   5   5        8.87        6.59      1.03 o 
  -3   5   5      182.98      175.39      4.21 o 
  -2   5   5      169.58      185.22      4.21 o 
  -1   5   5      566.99      593.86      7.86 o 
   0   5   5       37.56       36.57      1.77 o 
   1   5   5      143.25      146.62      5.19 o 
   2   5   5        1.30        1.54      1.05 o 
   3   5   5        3.47        1.89      0.83 o 
   4   5   5       12.33        9.69      1.44 o 
   5   5   5      130.76      128.95      6.29 o 
   6   5   5        9.06        8.96      1.78 o 
   7   5   5       16.44       18.66      1.93 o 
   8   5   5        2.26        1.03      1.15 o 
   9   5   5        9.91       11.74      1.91 o 
  -8   6   5       14.16       17.05      2.73 o 
  -7   6   5        2.64        3.15      1.76 o 
  -6   6   5      103.69       98.63      3.38 o 
  -5   6   5      100.90      101.20      3.75 o 
  -4   6   5      306.96      302.64      5.75 o 
  -3   6   5     1596.09     1580.86     20.08 o 
  -2   6   5       82.68       94.63      3.21 o 
  -1   6   5      717.23      710.68     11.42 o 
   0   6   5       72.40       70.71      2.30 o 
   1   6   5      105.30      119.79      6.60 o 
   2   6   5      242.10      275.00     16.24 o 
   3   6   5       12.80       17.83      2.35 o 
   4   6   5      153.63      177.44      8.40 o 
   5   6   5        0.07       -0.05      1.24 o 
   6   6   5       19.37       16.51      1.89 o 
   7   6   5        0.43       -1.15      1.15 o 
   8   6   5        4.41        5.12      1.52 o 
   9   6   5        4.61        6.15      2.37 o 
  -9   7   5        0.77       -1.22      4.46 o 
  -8   7   5      164.24      165.90     12.32 o 
  -7   7   5        2.82        4.13      1.19 o 
  -6   7   5       35.65       34.20      2.23 o 
  -5   7   5       39.00       34.92      2.67 o 
  -4   7   5      807.49      800.35     12.62 o 
  -3   7   5      463.56      469.05      8.89 o 
  -2   7   5      225.68      195.14      5.65 o 
  -1   7   5        2.26        1.69      1.41 o 
   0   7   5      140.46      138.23      3.96 o 
   1   7   5      478.00      525.83     13.58 o 
   3   7   5      122.85      159.36      8.08 o 
   4   7   5      102.02      109.01      6.06 o 
   5   7   5       19.25       19.03      2.30 o 
   6   7   5        1.14        1.93      1.22 o 
   7   7   5        0.31       -0.55      1.20 o 
   8   7   5       29.75       31.37      2.60 o 
  -8   8   5      119.75      134.14      7.21 o 
  -7   8   5      137.67      149.11      4.72 o 
  -6   8   5       92.23       93.72      3.78 o 
  -5   8   5       55.28       55.69      2.64 o 
  -4   8   5        1.59        0.89      1.07 o 
  -3   8   5       13.87       10.21      1.56 o 
  -2   8   5      301.24      298.02     10.48 o 
  -1   8   5       19.88       16.98      2.47 o 
   0   8   5       28.80       19.00      2.20 o 
   1   8   5        0.07        1.22      2.64 o 
   3   8   5      341.95      375.18     18.68 o 
   4   8   5        7.78        8.15      1.94 o 
   5   8   5       31.21       25.89      2.53 o 
   6   8   5        4.42        5.64      1.76 o 
   7   8   5      294.81      306.17      6.97 o 
   8   8   5        0.71        1.96      2.24 o 
  -7   9   5        2.31       -1.00      1.51 o 
  -6   9   5       24.19       20.45      2.24 o 
  -5   9   5       77.51       83.70      4.23 o 
  -4   9   5       17.64       10.35      1.52 o 
  -3   9   5        6.33        3.18      1.90 o 
  -2   9   5      233.80      211.72      7.61 o 
  -1   9   5      150.81      141.79     10.35 o 
   0   9   5      246.06      224.79     10.00 o 
   2   9   5      481.30      448.81     22.34 o 
   3   9   5      435.90      483.04     15.94 o 
   4   9   5        1.44        3.02      1.65 o 
   5   9   5       52.38       52.41      3.29 o 
   6   9   5        6.46        4.13      1.56 o 
   7   9   5      241.46      249.48      6.39 o 
  -7  10   5       24.31       20.29      4.87 o 
  -6  10   5       21.81       25.32      3.80 o 
  -5  10   5        2.70        0.90      1.45 o 
  -4  10   5       49.62       49.70      2.98 o 
  -3  10   5       20.39       25.17      2.57 o 
  -2  10   5      108.68       95.49      8.32 o 
  -1  10   5      104.27      109.32      6.74 o 
   0  10   5        6.13        5.88      3.04 o 
   2  10   5       68.00       62.64      4.20 o 
   3  10   5      544.20      535.90     15.59 o 
   4  10   5        7.21        4.37      1.68 o 
   5  10   5       29.94       29.73      2.57 o 
   6  10   5       32.85       31.94      2.85 o 
   7  10   5       10.53       14.20      5.27 o 
  -6  11   5       12.02       10.68      3.75 o 
  -5  11   5        3.69        3.10      1.74 o 
  -4  11   5        0.74       -0.94      1.81 o 
  -3  11   5        0.51        2.84      1.74 o 
  -2  11   5      232.48      239.76      8.80 o 
  -1  11   5        3.01       -0.29      2.43 o 
   0  11   5       88.53       73.46      5.07 o 
   1  11   5        0.00        2.43      3.25 o 
   2  11   5       22.94       18.93      2.93 o 
   3  11   5       38.67       42.36      2.85 o 
   4  11   5      280.19      291.86      9.21 o 
   5  11   5       24.83       19.42      2.58 o 
  -5  12   5        7.19       13.51      7.30 o 
  -4  12   5       14.51       14.30      2.50 o 
  -3  12   5       81.38       88.48      4.66 o 
  -2  12   5        0.46       -0.81      1.87 o 
  -1  12   5       15.24       20.43      4.27 o 
   0  12   5      128.54      112.97      5.37 o 
   1  12   5       22.96       22.66      3.36 o 
   2  12   5        0.51       -0.88      2.55 o 
   3  12   5       12.93       15.47      2.12 o 
   4  12   5       20.40       20.90      2.33 o 
   5  12   5       23.96       31.24      8.11 o 
  -3  13   5        0.28       -0.15      3.65 o 
  -2  13   5        3.34        4.87      1.92 o 
  -1  13   5        0.24        2.13      1.98 o 
   0  13   5        0.01        1.94      2.09 o 
   1  13   5       15.29       16.21      2.84 o 
   2  13   5        3.60        5.13      2.14 o 
   3  13   5       52.33       55.52      7.71 o 
  -8   0   6        6.97        6.49      2.43 o 
  -7   0   6        0.35        3.65      2.03 o 
  -6   0   6        2.32       13.79      2.84 o 
  -5   0   6      359.95      334.74      8.11 o 
  -4   0   6      104.76      120.27      5.30 o 
  -3   0   6      354.61      337.14      8.42 o 
  -2   0   6       46.62       42.09      2.12 o 
  -1   0   6      358.99      385.73      7.26 o 
   0   0   6      703.32      724.27     12.09 o 
   1   0   6     5182.91     5134.27     80.55 o 
   2   0   6     1457.66     1452.49     37.62 o 
   3   0   6      145.52      140.93      5.61 o 
   5   0   6      224.68      235.45     13.40 o 
   6   0   6      531.05      504.67     13.47 o 
   7   0   6      138.77      130.19      6.09 o 
   8   0   6       12.28       10.20      2.41 o 
   9   0   6        0.66       -1.89      2.13 o 
  -9   1   6        1.80        4.87      2.84 o 
  -8   1   6       34.03       32.26      3.25 o 
  -7   1   6       11.79       10.45      2.64 o 
  -6   1   6      209.96      202.45      7.44 o 
  -5   1   6      166.75      149.00      3.39 o 
  -4   1   6      197.87      195.43      4.03 o 
  -3   1   6        2.17        3.51      0.88 o 
  -2   1   6      134.66      139.55      2.70 o 
  -1   1   6       24.24       24.89      1.23 o 
   0   1   6       15.69       17.76      1.07 o 
   1   1   6        2.32        2.63      1.00 o 
   2   1   6      725.51      719.33     14.94 o 
   3   1   6       19.74       22.12      1.85 o 
   4   1   6      263.25      261.06     14.21 o 
   5   1   6      264.20      258.03      6.80 o 
   6   1   6     1140.13     1131.69     18.92 o 
   7   1   6        2.87        0.53      1.00 o 
   8   1   6        3.18        2.84      1.36 o 
   9   1   6       15.10       11.89      2.01 o 
  -9   2   6       62.37       72.63      7.30 o 
  -8   2   6       45.83       36.52      5.27 o 
  -7   2   6       11.62       10.99      1.95 o 
  -6   2   6      205.21      175.67      4.82 o 
  -5   2   6      544.42      543.94      9.37 o 
  -4   2   6      349.45      332.20      5.92 o 
  -3   2   6      602.74      572.73     12.03 o 
  -2   2   6      217.15      210.07      3.78 o 
  -1   2   6      435.71      434.42      7.10 o 
   0   2   6       96.26       99.56      2.44 o 
   1   2   6      372.65      331.87      6.65 o 
   2   2   6        8.07        7.50      2.52 o 
   3   2   6        8.52        7.69      1.25 o 
   4   2   6       50.04       48.33      4.06 o 
   5   2   6      115.87      109.35      6.16 o 
   6   2   6       63.05       62.58      3.15 o 
   7   2   6        0.54        0.23      1.27 o 
   8   2   6        0.59       -0.22      1.26 o 
   9   2   6        0.30       -0.43      1.63 o 
  -9   3   6      210.13      250.02     14.61 o 
  -8   3   6      200.17      174.52     11.36 o 
  -7   3   6        0.82       -0.41      1.18 o 
  -6   3   6       36.27       44.22      2.47 o 
  -5   3   6      155.50      133.55      7.15 o 
  -4   3   6     2056.61     2025.68     29.00 o 
  -3   3   6       43.86       47.78      2.04 o 
  -2   3   6        0.79        2.54      0.67 o 
  -1   3   6       16.19       14.51      1.07 o 
   0   3   6      293.02      302.21      5.35 o 
   1   3   6       31.30       32.61      3.21 o 
   2   3   6        5.07        7.32      1.51 o 
   3   3   6        6.94        6.46      1.61 o 
   4   3   6       80.95       65.42      4.38 o 
   5   3   6       79.00       72.58      5.02 o 
   6   3   6      104.69      111.30      5.38 o 
   7   3   6      231.21      226.62      5.89 o 
   8   3   6       96.54       90.44      3.83 o 
   9   3   6       23.51       17.27      2.40 o 
  -9   4   6        3.21        3.25      3.65 o 
  -8   4   6        0.30        0.00      2.84 o 
  -7   4   6       12.99       10.50      2.05 o 
  -6   4   6        2.45        3.60      1.14 o 
  -5   4   6        8.26        7.32      1.91 o 
  -4   4   6      235.14      235.31      5.25 o 
  -3   4   6      260.05      247.39      5.91 o 
  -2   4   6      685.26      672.12     10.57 o 
  -1   4   6      383.70      389.75      7.58 o 
   0   4   6       61.87       49.67      2.31 o 
   1   4   6       40.07       44.81      3.08 o 
   2   4   6       66.52       77.06      4.03 o 
   3   4   6      283.41      296.20     12.06 o 
   4   4   6       28.60       31.10      2.88 o 
   5   4   6       84.06       85.73      4.57 o 
   6   4   6       11.29        7.99      1.90 o 
   7   4   6        0.01       -0.19      1.17 o 
   8   4   6        2.35        2.25      1.34 o 
   9   4   6       34.09       34.77      3.04 o 
  -8   5   6        9.03        6.90      2.87 o 
  -7   5   6        0.00        0.21      1.15 o 
  -6   5   6        2.23        2.56      1.31 o 
  -5   5   6      328.38      324.17      9.19 o 
  -4   5   6      749.57      735.36     12.35 o 
  -3   5   6      767.82      758.37     11.71 o 
  -2   5   6     2145.19     2120.71     28.17 o 
  -1   5   6       49.65       41.19      2.46 o 
   0   5   6      286.34      317.76      7.35 o 
   1   5   6      250.78      254.61     10.04 o 
   2   5   6      521.83      535.91     25.19 o 
   3   5   6      901.57      951.46     28.04 o 
   4   5   6        0.80        0.78      1.65 o 
   5   5   6       72.61       64.27      4.04 o 
   6   5   6        2.94        2.82      1.27 o 
   7   5   6        6.51        4.82      1.35 o 
   8   5   6       24.96       21.43      2.20 o 
   9   5   6       16.77       19.61      3.99 o 
  -8   6   6       28.61       24.28      3.35 o 
  -7   6   6        2.36        0.85      1.36 o 
  -6   6   6       56.32       56.11      3.21 o 
  -5   6   6        0.69        0.95      1.47 o 
  -4   6   6       62.50       60.11      2.85 o 
  -3   6   6       48.08       45.58      2.41 o 
  -2   6   6       49.02       47.40      3.26 o 
  -1   6   6       79.81       86.04      4.22 o 
   0   6   6        0.02        0.68      0.90 o 
   1   6   6      327.71      335.17     10.66 o 
   3   6   6      195.08      200.52     14.21 o 
   4   6   6       22.64       24.38      7.71 o 
   5   6   6      128.86      120.43      6.53 o 
   6   6   6       33.52       35.68      2.46 o 
   7   6   6       81.41       85.47      3.49 o 
   8   6   6       20.00       13.27      2.00 o 
  -8   7   6       25.94       14.14      3.70 o 
  -7   7   6       11.04       10.08      1.98 o 
  -6   7   6       34.16       38.34      3.92 o 
  -5   7   6       12.49       10.78      1.63 o 
  -4   7   6        5.15        7.88      1.30 o 
  -3   7   6       36.70       34.48      2.48 o 
  -2   7   6      502.77      506.21     10.95 o 
  -1   7   6       22.43       21.52      2.02 o 
   0   7   6        2.83       -0.67      1.04 o 
   1   7   6      116.11      112.82     10.15 o 
   4   7   6       43.27       42.70      4.30 o 
   5   7   6       17.30       22.95      2.42 o 
   6   7   6       31.32       23.91      2.23 o 
   7   7   6       21.90       24.63      2.25 o 
   8   7   6      101.81      108.71      6.42 o 
  -8   8   6      114.39      132.69     12.17 o 
  -7   8   6      215.17      232.77      8.61 o 
  -6   8   6        8.73        6.44      1.83 o 
  -5   8   6      139.89      133.56      4.69 o 
  -4   8   6      229.68      211.93      8.28 o 
  -3   8   6        4.36        1.04      1.03 o 
  -2   8   6      413.78      424.39     12.25 o 
  -1   8   6      131.66      122.23      4.88 o 
   0   8   6        2.87        3.09      2.62 o 
   1   8   6        8.39        8.52      3.25 o 
   3   8   6        2.97        9.33      3.25 o 
   4   8   6       38.44       31.00      4.87 o 
   5   8   6        5.09        4.80      1.70 o 
   6   8   6       23.77       24.05      2.80 o 
   7   8   6        5.23        4.12      1.85 o 
  -7   9   6       27.47       29.50      3.63 o 
  -6   9   6       13.34       15.68      2.23 o 
  -5   9   6       10.22       10.56      1.95 o 
  -4   9   6      132.52      130.54      4.17 o 
  -3   9   6        2.36        0.39      1.07 o 
  -2   9   6        1.66        0.66      1.40 o 
  -1   9   6      162.17      153.14      5.62 o 
   0   9   6        0.81       -1.06      1.71 o 
   2   9   6       38.98       38.20      4.56 o 
   3   9   6      102.86      100.48      5.38 o 
   4   9   6        4.07        2.86      1.89 o 
   5   9   6      151.39      153.04      7.73 o 
   6   9   6       83.95       89.74      4.14 o 
   7   9   6       69.33       90.08     10.14 o 
  -6  10   6        0.98        2.24      1.93 o 
  -5  10   6        0.00        0.64      1.47 o 
  -4  10   6        1.52        2.57      1.22 o 
  -3  10   6        1.52        0.49      1.17 o 
  -2  10   6       32.01       30.19      3.34 o 
  -1  10   6      197.72      194.55      6.78 o 
   0  10   6        0.69        1.70      2.02 o 
   1  10   6       70.39       49.82      5.07 o 
   2  10   6       66.80       61.88      4.10 o 
   3  10   6       17.21       16.38      1.99 o 
   4  10   6       64.15       65.46      4.22 o 
   5  10   6       10.23        6.83      1.77 o 
   6  10   6       88.09       86.53      5.45 o 
  -5  11   6      129.70      149.65      6.26 o 
  -4  11   6        0.58        1.68      1.42 o 
  -3  11   6       15.70       20.52      2.12 o 
  -2  11   6        3.15        2.21      1.46 o 
  -1  11   6       97.30       90.27      4.81 o 
   0  11   6        7.78        6.99      2.07 o 
   1  11   6       36.31       33.12      2.58 o 
   2  11   6        0.07        0.11      1.84 o 
   3  11   6      114.31      105.28      4.50 o 
   4  11   6      273.87      307.35      8.98 o 
   5  11   6       12.59       14.15      2.92 o 
  -4  12   6       65.85       90.56      6.39 o 
  -3  12   6       27.07       25.68      2.62 o 
  -2  12   6       18.07       20.57      2.34 o 
  -1  12   6       13.15       10.09      1.74 o 
   0  12   6       24.03       19.41      2.53 o 
   1  12   6       68.92       66.03      3.87 o 
   2  12   6        1.23        2.12      2.00 o 
   3  12   6        4.97        4.49      2.07 o 
   4  12   6       14.78        0.81      5.68 o 
  -1  13   6        6.52        3.98      3.08 o 
   0  13   6        3.24        4.06      6.90 o 
   1  13   6       12.42        6.75      4.48 o 
  -9   1   7       48.82       55.99      6.49 o 
  -8   1   7      233.74      259.12      9.13 o 
  -7   1   7      143.93      127.92     12.78 o 
  -6   1   7        2.28        3.96      1.31 o 
  -5   1   7        3.70       -0.10      0.79 o 
  -4   1   7       20.58       14.85      1.36 o 
  -3   1   7        3.88        3.01      0.99 o 
  -2   1   7      129.75      130.58      3.77 o 
  -1   1   7      486.98      490.07      6.74 o 
   0   1   7        2.43        1.86      0.95 o 
   1   1   7        0.81        1.85      0.88 o 
   2   1   7       10.28       10.00      1.72 o 
   3   1   7        3.37        2.30      1.59 o 
   5   1   7      158.45      165.59     12.18 o 
   6   1   7      232.73      209.61      7.81 o 
   7   1   7       12.31       11.69      1.79 o 
   8   1   7       80.75       69.42      3.51 o 
   9   1   7        5.79        5.54      3.80 o 
  -9   2   7        9.98       10.95      4.06 o 
  -8   2   7        4.11        6.90      3.25 o 
  -7   2   7        9.35        9.98      2.24 o 
  -6   2   7       12.57       10.66      1.60 o 
  -5   2   7        4.19        8.69      1.40 o 
  -4   2   7        0.07       -0.61      0.82 o 
  -3   2   7      273.86      275.25      6.01 o 
  -2   2   7      384.62      368.72      6.71 o 
  -1   2   7      217.64      229.79      4.06 o 
   0   2   7       23.54       22.13      1.92 o 
   1   2   7       66.66       68.05      3.29 o 
   2   2   7      169.67      165.80      9.02 o 
   3   2   7       18.85       23.60      2.65 o 
   4   2   7      212.17      222.85     14.61 o 
   5   2   7      137.32      130.97     15.83 o 
   6   2   7       40.74       37.98      2.99 o 
   7   2   7      149.66      145.15      5.25 o 
   8   2   7       13.24       10.54      1.93 o 
   9   2   7       18.97       14.61      5.27 o 
  -9   3   7       14.16        6.90      4.06 o 
  -8   3   7       45.60       41.39      6.49 o 
  -7   3   7        5.24        4.19      1.47 o 
  -6   3   7       97.13       96.97      3.92 o 
  -5   3   7        0.64        0.22      1.10 o 
  -4   3   7       22.02       16.50      1.64 o 
  -3   3   7      109.91      101.83      3.40 o 
  -2   3   7        1.51        1.61      0.83 o 
  -1   3   7      160.06      162.56      4.14 o 
   0   3   7      145.98      147.13      3.67 o 
   1   3   7       69.77       76.54      6.90 o 
   2   3   7        3.56        4.35      1.76 o 
   3   3   7        4.33        4.79      2.24 o 
   4   3   7      152.01      170.46     12.99 o 
   5   3   7       77.46       82.78      5.83 o 
   6   3   7       44.52       43.59      4.04 o 
   7   3   7       69.74       59.05      3.81 o 
   8   3   7        2.16        1.19      1.48 o 
  -8   4   7       87.19      103.07      9.74 o 
  -7   4   7      110.06      108.10      5.62 o 
  -6   4   7       13.50       16.50      2.09 o 
  -5   4   7       43.59       38.98      5.84 o 
  -4   4   7      601.94      613.27     10.84 o 
  -3   4   7      919.98      895.94     14.84 o 
  -2   4   7       14.43       11.68      1.31 o 
  -1   4   7       39.21       43.81      3.63 o 
   0   4   7       98.43       99.88      3.31 o 
   1   4   7       87.37       81.55      5.74 o 
   2   4   7       52.34       62.89      6.90 o 
   3   4   7       69.23       75.07      8.52 o 
   5   4   7        3.54        3.06      1.61 o 
   6   4   7       27.78       25.14      2.33 o 
   7   4   7        8.89        7.22      1.50 o 
   8   4   7        7.68        8.86      1.75 o 
  -8   5   7        1.08        2.03      3.65 o 
  -7   5   7       10.52       10.27      1.73 o 
  -6   5   7       44.95       46.29      3.01 o 
  -5   5   7      182.31      203.67      6.32 o 
  -4   5   7      187.38      176.82      4.98 o 
  -3   5   7      221.77      219.90      5.56 o 
  -2   5   7       19.11       14.81      2.34 o 
  -1   5   7       23.31       27.06      2.63 o 
   0   5   7       67.06       71.33      3.42 o 
   1   5   7       37.11       33.77      6.29 o 
   4   5   7        1.04        0.41      1.62 o 
   5   5   7       22.06       20.67      3.58 o 
   6   5   7       36.33       33.91      2.35 o 
   7   5   7        5.60        4.43      1.40 o 
   8   5   7       39.34       40.92      3.04 o 
  -8   6   7       29.94       43.33      5.26 o 
  -7   6   7       22.89       22.58      2.62 o 
  -6   6   7      113.05      126.22      5.00 o 
  -5   6   7        0.12       -0.11      1.31 o 
  -4   6   7        8.33        6.09      1.33 o 
  -3   6   7      336.39      338.63      6.96 o 
  -2   6   7      373.80      362.81     12.20 o 
  -1   6   7     1181.63     1171.44     29.63 o 
   0   6   7        2.44        2.19      1.61 o 
   2   6   7        7.38       10.95      4.06 o 
   3   6   7       32.18       36.92      6.09 o 
   4   6   7       47.28       53.56      6.49 o 
   5   6   7       45.31       45.04      3.73 o 
   6   6   7        0.17       -0.52      1.15 o 
   7   6   7        3.80        1.43      1.45 o 
   8   6   7        0.03        3.25      6.09 o 
  -8   7   7       33.95       58.02      8.93 o 
  -7   7   7       35.37       31.47      3.14 o 
  -6   7   7       47.04       50.17      3.87 o 
  -5   7   7       10.49       11.73      2.18 o 
  -4   7   7        3.27        1.82      1.16 o 
  -3   7   7      113.04      116.52      4.19 o 
  -2   7   7      481.49      502.17     15.65 o 
  -1   7   7      411.69      424.47     23.55 o 
   0   7   7      277.34      273.08     14.42 o 
   1   7   7       56.24       50.31      6.49 o 
   2   7   7        5.90        6.47      2.43 o 
   3   7   7       37.51       43.98      4.44 o 
   4   7   7       18.10       15.11      3.16 o 
   5   7   7        1.09        1.31      1.33 o 
   6   7   7        9.05       11.66      1.85 o 
   7   7   7       34.99       36.52      3.02 o 
  -7   8   7       18.79       17.84      3.25 o 
  -6   8   7       72.62       81.29      4.86 o 
  -5   8   7      165.80      189.09      6.85 o 
  -4   8   7        1.37        0.80      1.32 o 
  -3   8   7        0.21        0.45      1.25 o 
  -2   8   7        1.30        0.92      1.12 o 
  -1   8   7       19.33       20.83      3.44 o 
   0   8   7        1.17        5.47      2.02 o 
   1   8   7        8.35        9.33      4.06 o 
   2   8   7        8.45        8.11      3.65 o 
   3   8   7      117.84      124.93      6.08 o 
   4   8   7        3.59        5.77      1.69 o 
   5   8   7       80.03       80.12      5.45 o 
   6   8   7       15.24       11.85      2.14 o 
  -6   9   7        8.55        5.69      2.37 o 
  -5   9   7        0.78        1.81      1.98 o 
  -4   9   7      104.43      106.54      4.08 o 
  -3   9   7        5.66        4.99      1.53 o 
  -2   9   7        0.27       -0.54      1.76 o 
  -1   9   7        0.02       -0.63      1.65 o 
   0   9   7      241.88      231.84      8.90 o 
   1   9   7        0.47       -1.41      2.63 o 
   2   9   7      208.66      199.68      9.90 o 
   3   9   7        9.02        6.01      2.10 o 
   4   9   7      129.16      141.06      6.03 o 
   5   9   7      109.12      124.80      4.84 o 
   6   9   7        8.53       10.35      2.91 o 
  -5  10   7       22.91       31.59      3.25 o 
  -4  10   7        1.40        1.93      1.62 o 
  -3  10   7       32.67       31.08      2.54 o 
  -2  10   7       81.91       86.52      3.91 o 
  -1  10   7        0.68        2.59      1.57 o 
   0  10   7       77.98       65.40      4.28 o 
   1  10   7      129.57      140.01      8.72 o 
   2  10   7       31.28       24.23      3.22 o 
   3  10   7        4.67        2.28      1.55 o 
   4  10   7       40.45       41.25      2.91 o 
   5  10   7      279.38      311.51     10.65 o 
  -4  11   7        0.11        2.62      2.79 o 
  -3  11   7       15.88       20.86      2.30 o 
  -2  11   7        3.64        1.66      1.54 o 
  -1  11   7        0.04        1.26      1.51 o 
   0  11   7       39.93       48.22      3.62 o 
   1  11   7      139.53      144.87      7.05 o 
   2  11   7        9.30        4.14      2.11 o 
   3  11   7        2.44        4.32      2.00 o 
   4  11   7        2.38       -3.70      3.70 o 
  -3  12   7        0.31        0.77      3.12 o 
  -2  12   7       12.12        8.81      4.15 o 
  -1  12   7       11.61        7.91      2.19 o 
   0  12   7        0.50        0.71      1.88 o 
   1  12   7       11.09       13.64      2.92 o 
   2  12   7        7.01        7.71      5.68 o 
  -8   0   8        5.27        5.68      3.25 o 
  -7   0   8       13.44       17.45      4.46 o 
  -6   0   8       18.47       20.29      4.06 o 
  -5   0   8       25.23       19.74      2.34 o 
  -4   0   8       79.71       60.88      3.51 o 
  -3   0   8        0.48        0.17      2.64 o 
  -2   0   8      258.27      263.46      9.75 o 
  -1   0   8      763.49      740.92     25.63 o 
   0   0   8      149.16      168.44     10.55 o 
   2   0   8        2.30        1.62      2.84 o 
   5   0   8      167.54      174.44     12.78 o 
   6   0   8        3.47        1.97      1.85 o 
   7   0   8        6.96        8.35      2.49 o 
   8   0   8      174.15      175.00      8.33 o 
  -8   1   8        2.05       -0.81      1.95 o 
  -7   1   8        3.65        3.45      2.64 o 
  -6   1   8       36.49       41.48      3.18 o 
  -5   1   8        0.15        1.03      0.96 o 
  -4   1   8      331.33      302.59      6.17 o 
  -3   1   8       18.59       16.79      1.90 o 
  -2   1   8      455.55      461.71     10.05 o 
  -1   1   8      149.84      155.00      3.77 o 
   0   1   8       69.64       83.45      3.70 o 
   1   1   8      148.36      144.08     10.15 o 
   2   1   8       29.55       23.81      2.86 o 
   4   1   8       57.36       48.29      7.30 o 
   5   1   8      104.21       94.77      6.49 o 
   6   1   8       73.73       79.08      5.23 o 
   7   1   8       56.39       49.10      3.08 o 
   8   1   8      377.77      383.82      9.17 o 
  -8   2   8       72.42       71.50      4.78 o 
  -7   2   8       88.70      101.68      5.83 o 
  -6   2   8      176.01      168.52      8.08 o 
  -5   2   8        0.03       -1.09      1.09 o 
  -4   2   8       16.73        9.29      1.44 o 
  -3   2   8       17.89       18.90      2.33 o 
  -2   2   8       75.88       75.81      3.98 o 
  -1   2   8       73.27       74.47      4.92 o 
   0   2   8       90.46       81.29      4.63 o 
   1   2   8      132.76      134.34     10.55 o 
   2   2   8        7.25        8.33      2.02 o 
   3   2   8      260.75      257.38     16.24 o 
   5   2   8       53.00       50.30      4.30 o 
   6   2   8        4.76        6.10      1.69 o 
   7   2   8       73.69       62.06      3.85 o 
   8   2   8       18.71       20.20      2.65 o 
  -8   3   8       14.12       20.69      5.27 o 
  -7   3   8      588.57      604.87     17.99 o 
  -6   3   8      136.21      117.07      4.55 o 
  -5   3   8       33.26       29.56      2.48 o 
  -4   3   8        3.72        4.08      1.25 o 
  -3   3   8      432.27      420.58      8.56 o 
  -2   3   8      202.57      201.51      5.97 o 
  -1   3   8       37.23       33.58      2.96 o 
   0   3   8        5.80        3.68      1.19 o 
   1   3   8        0.36       -1.22      2.03 o 
   2   3   8      145.26      150.59      8.32 o 
   3   3   8        4.10        2.43      2.84 o 
   4   3   8      205.56      187.52     13.39 o 
   5   3   8       42.67       30.65      3.73 o 
   6   3   8        1.00        0.91      1.26 o 
   7   3   8        3.75        3.26      1.38 o 
   8   3   8       32.97       23.70      4.25 o 
  -7   4   8        2.06        4.25      1.68 o 
  -6   4   8       11.63        5.19      2.05 o 
  -5   4   8       13.36       12.22      1.94 o 
  -4   4   8       40.65       39.03      2.25 o 
  -3   4   8       74.03       67.65      4.21 o 
  -2   4   8      332.14      342.46      8.50 o 
  -1   4   8      388.79      378.82     16.24 o 
   0   4   8      328.95      336.20     11.91 o 
   3   4   8       33.73       30.05      6.69 o 
   4   4   8      127.86      123.33      7.31 o 
   5   4   8      116.88      116.22      7.16 o 
   6   4   8       77.52       72.97      3.47 o 
   7   4   8        0.65        0.37      1.38 o 
   8   4   8        8.95        8.11      5.27 o 
  -7   5   8       55.80       66.62      3.74 o 
  -6   5   8       47.99       52.64      3.46 o 
  -5   5   8       13.38       11.11      1.96 o 
  -4   5   8        4.58        4.42      1.22 o 
  -3   5   8      218.95      224.66      6.20 o 
  -2   5   8      905.89      911.88     20.08 o 
  -1   5   8      344.90      331.23     10.84 o 
   0   5   8     1300.58     1296.95     27.72 o 
   4   5   8        7.20       10.54      2.43 o 
   5   5   8      148.67      156.33      5.43 o 
   6   5   8        3.41        4.20      1.40 o 
   7   5   8        8.10        7.68      1.83 o 
  -7   6   8        0.00       -1.22      1.71 o 
  -6   6   8        0.85        0.34      1.55 o 
  -5   6   8       14.46       18.46      2.51 o 
  -4   6   8       22.37       24.98      2.22 o 
  -3   6   8       12.51       15.11      2.39 o 
  -2   6   8      192.54      180.97      8.53 o 
  -1   6   8       69.34       67.94      4.29 o 
   0   6   8       63.61       66.63      4.29 o 
   1   6   8        1.05       -0.41      2.03 o 
   2   6   8      187.19      180.21     14.21 o 
   4   6   8       15.81       16.36      3.58 o 
   5   6   8       62.41       64.77      3.55 o 
   6   6   8        0.12       -1.02      1.47 o 
   7   6   8        0.16        3.86      3.29 o 
  -7   7   8       33.00       37.08      3.93 o 
  -6   7   8        1.00        0.91      1.92 o 
  -5   7   8       80.53       89.39      5.97 o 
  -4   7   8      184.22      192.29      5.29 o 
  -3   7   8        0.02        0.60      1.36 o 
  -2   7   8        2.92        0.85      1.15 o 
  -1   7   8      100.68       98.86      5.31 o 
   0   7   8       72.76       65.16      3.85 o 
   1   7   8       17.14       12.17      4.46 o 
   2   7   8       23.72       25.58      2.58 o 
   4   7   8        6.29        6.21      1.94 o 
   5   7   8        1.99        3.67      1.75 o 
   6   7   8        5.78        7.18      2.05 o 
  -6   8   8       91.93      114.57      5.72 o 
  -5   8   8      258.55      295.40     10.28 o 
  -4   8   8        6.89        4.70      1.59 o 
  -3   8   8       20.57       15.81      3.11 o 
  -2   8   8      103.63      102.21      4.27 o 
  -1   8   8       30.49       19.98      2.88 o 
   0   8   8       55.48       49.92      4.12 o 
   1   8   8       35.42       28.05      4.44 o 
   2   8   8        2.36        4.51      1.75 o 
   3   8   8        0.00       -1.22      1.99 o 
   4   8   8        0.43        0.45      1.74 o 
   5   8   8       16.91       14.68      2.77 o 
   6   8   8        0.10        4.87      5.27 o 
  -5   9   8       19.95       21.13      3.33 o 
  -4   9   8       35.18       36.29      3.30 o 
  -3   9   8       59.40       54.37      3.17 o 
  -2   9   8      105.27      103.85      5.75 o 
  -1   9   8       63.11       60.83      3.61 o 
   0   9   8      127.43      124.99      6.62 o 
   1   9   8       64.98       58.14      4.75 o 
   2   9   8       17.49       19.38      2.87 o 
   3   9   8        0.00       -1.50      1.65 o 
   4   9   8        3.22        2.39      1.82 o 
   5   9   8        1.03        0.13      2.46 o 
  -4  10   8       24.31       19.96      4.95 o 
  -3  10   8        4.83        4.47      1.86 o 
  -2  10   8        4.34        4.54      2.02 o 
  -1  10   8        4.23        4.84      1.95 o 
   0  10   8        1.20        2.26      2.01 o 
   1  10   8        2.79        5.08      1.89 o 
   2  10   8       17.43       15.98      2.67 o 
   3  10   8       46.21       36.13      3.60 o 
   4  10   8        8.48       15.42      6.90 o 
  -3  11   8       92.77      111.29     34.49 o 
  -2  11   8        1.86        2.07      2.38 o 
  -1  11   8        3.54        4.13      2.08 o 
   0  11   8        2.21        1.87      1.76 o 
   1  11   8      112.66      117.34      5.64 o 
   2  11   8        3.87       -0.41      4.46 o 
  -8   1   9        0.18        4.46      3.25 o 
  -7   1   9       21.01       23.94      3.73 o 
  -6   1   9      135.32      143.81      9.70 o 
  -5   1   9      136.35      110.91      4.77 o 
  -4   1   9      117.82      113.11      4.30 o 
  -3   1   9      280.56      265.79      7.20 o 
  -2   1   9        0.94        3.46      1.44 o 
  -1   1   9       56.37       53.85      3.44 o 
   0   1   9       14.86       10.14      3.65 o 
   2   1   9      216.80      245.58     16.24 o 
   4   1   9        0.55       -1.22      2.84 o 
   5   1   9        1.06        2.66      1.84 o 
   6   1   9       26.54       28.53      4.03 o 
   7   1   9        9.17        8.08      2.05 o 
  -8   2   9       21.49       25.56      5.27 o 
  -7   2   9        3.20        5.18      2.53 o 
  -6   2   9       77.27       86.54      6.35 o 
  -5   2   9       17.56       17.85      2.02 o 
  -4   2   9       27.77       29.91      2.52 o 
  -3   2   9       11.68        9.52      1.55 o 
  -2   2   9      110.09      109.62      4.46 o 
  -1   2   9       33.52       37.50      2.77 o 
   0   2   9       55.19       46.37      3.43 o 
   1   2   9        3.18        2.43      2.84 o 
   2   2   9       28.03       24.34      5.27 o 
   5   2   9       96.43       87.67      4.51 o 
   6   2   9        9.80       13.51      2.20 o 
   7   2   9       11.73        8.70      2.66 o 
  -7   3   9       14.72       12.32      2.83 o 
  -6   3   9       30.87       32.13      2.98 o 
  -5   3   9        1.14       -0.42      1.36 o 
  -4   3   9       74.20       74.02      3.04 o 
  -3   3   9        0.14        0.90      1.14 o 
  -2   3   9       14.83       13.22      1.75 o 
  -1   3   9       25.81       25.13      2.88 o 
   0   3   9        1.61        0.64      1.19 o 
   2   3   9       61.20       64.92      7.71 o 
   3   3   9       37.86       34.33      4.26 o 
   5   3   9        0.01       -1.26      1.26 o 
   6   3   9       14.71       14.71      2.15 o 
   7   3   9        7.03        0.57      2.04 o 
  -7   4   9      118.80      143.41      7.57 o 
  -6   4   9      105.15      111.83      5.34 o 
  -5   4   9        0.25       -0.90      1.40 o 
  -4   4   9        0.05       -0.16      1.07 o 
  -3   4   9        0.00       -1.07      1.07 o 
  -2   4   9       79.44       79.99      4.42 o 
  -1   4   9      578.94      563.49     14.45 o 
   0   4   9        0.14       -2.08      2.11 o 
   1   4   9       32.62       25.97      4.87 o 
   3   4   9       62.67       64.65      5.45 o 
   4   4   9       15.92        4.87      3.65 o 
   5   4   9       24.01       27.15      2.60 o 
   6   4   9        3.47        1.78      1.63 o 
   7   4   9       39.28       40.98      8.93 o 
  -7   5   9        0.64        0.20      2.20 o 
  -6   5   9        4.35        4.07      1.89 o 
  -5   5   9        1.25       -0.98      1.59 o 
  -4   5   9       19.28       19.34      2.07 o 
  -3   5   9       12.48        9.11      1.56 o 
  -2   5   9       55.58       53.10      5.22 o 
  -1   5   9      280.09      294.02     13.54 o 
   0   5   9        7.29        7.31      2.20 o 
   1   5   9        0.00       -0.56      1.85 o 
   2   5   9        0.01        0.25      1.85 o 
   3   5   9      158.79      159.96     16.84 o 
   4   5   9       20.19       20.92      3.29 o 
   5   5   9        0.02       -0.63      1.31 o 
   6   5   9        1.12        4.54      1.91 o 
  -6   6   9      103.10      134.10      5.91 o 
  -5   6   9       26.18       25.36      4.04 o 
  -4   6   9      205.33      236.43      6.12 o 
  -3   6   9        2.59        0.92      1.86 o 
  -2   6   9       21.59       17.63      2.78 o 
  -1   6   9       77.33       76.93      3.76 o 
   0   6   9      165.13      158.86      7.23 o 
   1   6   9      445.63      462.08     16.22 o 
   2   6   9        0.00       -1.91      1.91 o 
   3   6   9       14.41       13.09      3.28 o 
   4   6   9        3.80        3.38      3.25 o 
   5   6   9       85.49       84.85      4.96 o 
   6   6   9        0.09        2.29      2.94 o 
  -5   7   9       22.98       23.10      3.10 o 
  -4   7   9       80.34       84.56      5.17 o 
  -3   7   9        6.24        4.37      1.89 o 
  -2   7   9        7.48        5.61      1.71 o 
  -1   7   9       26.92       23.12      2.51 o 
   0   7   9       89.98       94.73      4.94 o 
   1   7   9       71.93       67.49      9.88 o 
   2   7   9        5.84        0.29      2.43 o 
   3   7   9        1.71        2.92      1.59 o 
   4   7   9        6.75        4.34      1.93 o 
   5   7   9        3.64        4.87      1.81 o 
   6   7   9        2.64        6.49      4.87 o 
  -5   8   9       45.35       49.50      8.93 o 
  -4   8   9       50.02       51.07      3.64 o 
  -3   8   9      105.97      114.86      5.05 o 
  -2   8   9        6.19        9.15      2.03 o 
  -1   8   9       77.62       86.22      4.48 o 
   0   8   9      104.66      105.05      5.51 o 
   1   8   9        0.26       -0.37      2.02 o 
   2   8   9        5.45        5.52      2.18 o 
   3   8   9        4.10        2.05      1.84 o 
   4   8   9        7.96        6.32      2.12 o 
   5   8   9        3.03        0.41      3.44 o 
  -4   9   9        2.37        2.84      5.27 o 
  -3   9   9        5.13        1.40      1.80 o 
  -2   9   9       27.56       29.70      3.26 o 
  -1   9   9        6.21        3.01      1.87 o 
   0   9   9        5.29        6.16      1.99 o 
   1   9   9        8.78        7.07      1.68 o 
   2   9   9       93.57      114.71      5.92 o 
   3   9   9        1.68        1.72      2.21 o 
  -3  10   9        7.53       14.79      4.06 o 
  -2  10   9        1.57        3.62      3.85 o 
  -1  10   9       10.47        8.98      2.57 o 
   0  10   9        9.57        6.66      2.10 o 
   1  10   9        7.57       13.34      2.75 o 
   2  10   9       54.05       34.89      7.71 o 
  -6   0  10        8.51        0.41      3.65 o 
  -5   0  10        1.96       -0.45      2.59 o 
  -4   0  10      291.54      319.40     16.09 o 
  -3   0  10       16.14       14.91      2.58 o 
  -2   0  10        0.23        2.70      1.64 o 
  -1   0  10       30.78       30.42      6.40 o 
   0   0  10       21.44       14.20      4.87 o 
   1   0  10      223.69      200.92     15.02 o 
   5   0  10       75.11       66.36     14.81 o 
   6   0  10       22.93       17.18      4.27 o 
  -6   1  10        0.63        1.17      2.64 o 
  -5   1  10       60.27       65.22      3.55 o 
  -4   1  10        4.28        1.34      1.37 o 
  -3   1  10        4.18        3.60      1.24 o 
  -2   1  10      308.10      309.37     10.86 o 
  -1   1  10       14.42       16.92      2.12 o 
   0   1  10       74.09       76.67      4.59 o 
   1   1  10       12.72        8.11      2.84 o 
   2   1  10       86.99       91.30      8.93 o 
   3   1  10      121.94      138.38     11.36 o 
   4   1  10       20.51       18.78      3.22 o 
   5   1  10       55.26       52.56      3.80 o 
   6   1  10       55.02       55.15      4.44 o 
  -6   2  10        8.40        5.44      2.18 o 
  -5   2  10       37.00       49.36      3.08 o 
  -4   2  10       67.20       56.79      3.02 o 
  -3   2  10       39.22       39.10      2.59 o 
  -2   2  10        0.15        0.23      1.17 o 
  -1   2  10        0.59       -0.38      1.66 o 
   0   2  10        6.23        7.24      1.91 o 
   1   2  10       10.94       10.89      2.71 o 
   2   2  10        4.78        0.00      2.84 o 
   4   2  10        9.02       11.80      3.12 o 
   5   2  10       15.67       13.81      2.52 o 
   6   2  10        0.06       -0.19      2.02 o 
  -6   3  10       56.80       68.41      5.45 o 
  -5   3  10      160.81      177.58      8.67 o 
  -4   3  10      222.61      228.06      6.51 o 
  -3   3  10       39.89       39.98      2.58 o 
  -2   3  10        6.77        4.03      1.32 o 
  -1   3  10      119.31      112.14      4.49 o 
   0   3  10      157.94      157.86      6.03 o 
   1   3  10       27.12       21.71      3.58 o 
   3   3  10        1.08        0.32      3.45 o 
   4   3  10       59.46       56.79      5.59 o 
   5   3  10        5.72        4.52      1.93 o 
   6   3  10        1.51        0.97      2.14 o 
  -6   4  10        5.99        6.91      2.79 o 
  -5   4  10       47.67       52.44      3.89 o 
  -4   4  10        0.39       -0.88      1.32 o 
  -3   4  10        2.16        1.21      1.51 o 
  -2   4  10        5.36        5.25      1.68 o 
  -1   4  10       76.06       69.38      4.14 o 
   0   4  10      244.14      248.79      7.90 o 
   1   4  10      253.72      244.45      9.45 o 
   2   4  10      280.92      293.99     25.78 o 
   3   4  10       20.44       23.08      4.87 o 
   4   4  10        4.04        3.41      2.26 o 
   5   4  10        4.24        3.80      2.08 o 
   6   4  10       65.38       66.54      9.74 o 
  -6   5  10        9.77        9.33      4.87 o 
  -5   5  10      151.27      181.01      9.31 o 
  -4   5  10       83.88      100.52      3.99 o 
  -3   5  10       52.41       53.81      3.03 o 
  -2   5  10        0.37        1.93      1.38 o 
  -1   5  10       28.10       28.56      2.66 o 
   0   5  10      296.33      315.94     10.98 o 
   1   5  10        0.06        0.04      1.62 o 
   2   5  10      506.91      515.38     71.27 o 
   3   5  10       23.99       20.50      3.50 o 
   4   5  10        0.22       -0.10      1.62 o 
   5   5  10        2.58        1.43      1.83 o 
   6   5  10        0.04       -4.06      4.06 o 
  -5   6  10        2.11        2.03      4.06 o 
  -4   6  10       13.07       10.19      2.25 o 
  -3   6  10       10.33        8.33      1.90 o 
  -2   6  10        3.33        2.01      1.46 o 
  -1   6  10       44.21       47.83      3.94 o 
   0   6  10      100.63       99.74      6.22 o 
   1   6  10      116.97      132.80      7.02 o 
   2   6  10       28.29       23.60      4.30 o 
   3   6  10       20.53       22.64      2.94 o 
   4   6  10       21.75       21.29      2.94 o 
   5   6  10        8.46       12.01      7.91 o 
  -4   7  10       13.67       17.71      4.30 o 
  -3   7  10       43.87       43.19      3.69 o 
  -2   7  10      118.63      126.26      4.89 o 
  -1   7  10       43.90       42.84      3.71 o 
   0   7  10       18.20       14.51      2.35 o 
   1   7  10        7.80        9.14      1.84 o 
   2   7  10       47.19       40.56      4.87 o 
   3   7  10        4.75        1.14      2.02 o 
   4   7  10        0.83        0.84      3.58 o 
  -3   8  10      129.32      159.60      7.94 o 
  -2   8  10        5.54        3.09      1.78 o 
  -1   8  10        5.98        4.40      2.22 o 
   0   8  10        1.26        0.86      2.07 o 
   1   8  10       14.38       13.85      2.26 o 
   2   8  10        5.18        3.80      2.31 o 
   3   8  10        1.12       -3.25      4.46 o 
   0   9  10      209.63      205.77     17.45 o 
   1   9  10       10.79        7.16      3.98 o 
  -5   1  11        1.73        4.62      2.02 o 
  -4   1  11        9.63        8.59      1.78 o 
  -3   1  11      153.19      153.04      6.02 o 
  -2   1  11       41.48       37.81      2.72 o 
  -1   1  11       48.48       46.90      2.92 o 
   0   1  11       30.01       31.02      2.65 o 
   1   1  11       59.17       58.19      3.89 o 
   2   1  11        3.56        3.76      1.88 o 
   3   1  11       66.18       65.24      4.26 o 
   4   1  11       38.45       44.93      2.92 o 
   5   1  11        2.12        2.52      2.58 o 
  -5   2  11       87.69       94.33     15.62 o 
  -4   2  11       14.25       17.41      2.26 o 
  -3   2  11        0.55        1.02      1.45 o 
  -2   2  11       17.06       19.45      2.24 o 
  -1   2  11        3.88        4.99      1.58 o 
   0   2  11        3.14        2.84      1.53 o 
   1   2  11      101.94      111.83      5.27 o 
   2   2  11      106.95      103.67      6.50 o 
   3   2  11        0.04       -0.11      2.27 o 
   4   2  11        7.70        8.15      1.84 o 
   5   2  11        1.75        0.00      4.46 o 
  -5   3  11        0.26        0.81      2.87 o 
  -4   3  11       14.25       12.85      2.03 o 
  -3   3  11        0.00        0.25      1.43 o 
  -2   3  11        0.83        1.98      1.42 o 
  -1   3  11        0.60        0.27      1.30 o 
   0   3  11       50.75       57.17      3.65 o 
   1   3  11        0.95        1.10      1.42 o 
   2   3  11        7.26        9.22      2.20 o 
   3   3  11       77.56       75.35      3.83 o 
   4   3  11        4.72        2.98      1.82 o 
  -4   4  11      164.77      192.95      5.81 o 
  -3   4  11        3.62        3.41      1.67 o 
  -2   4  11       15.86       16.10      2.25 o 
  -1   4  11        7.43        6.75      1.71 o 
   0   4  11       59.08       60.66      3.80 o 
   1   4  11       44.50       49.25      3.88 o 
   2   4  11        1.15        0.55      1.68 o 
   3   4  11        5.87        7.41      2.04 o 
   4   4  11        1.32        3.33      2.14 o 
  -4   5  11        1.75       -1.22      3.00 o 
  -3   5  11       16.64       25.30      2.66 o 
  -2   5  11        1.13       -0.18      1.68 o 
  -1   5  11       52.83       51.06      3.36 o 
   0   5  11       72.65       72.32      4.31 o 
   1   5  11      131.29      130.88      5.58 o 
   2   5  11       19.38       18.56      2.63 o 
   3   5  11       21.77       24.76      2.96 o 
   4   5  11       33.57       25.56      7.30 o 
  -3   6  11        1.53        3.03      2.56 o 
  -2   6  11       97.47      108.81      5.68 o 
  -1   6  11       33.44       38.25      3.65 o 
   0   6  11       37.11       35.21      3.47 o 
   1   6  11       22.36       21.31      3.15 o 
   2   6  11      149.86      171.34      7.59 o 
  -2   7  11       16.42       21.50      7.30 o 
  -1   7  11        6.90        0.00      5.27 o 
   0   7  11        6.13        1.44      4.87 o 
   1   7  11        2.11        5.08      3.86 o 
   2   7  11        0.00        0.07      3.41 o 
  -4   0  12       11.05        4.87      4.46 o 
  -3   0  12       10.81       10.03      3.32 o 
  -2   0  12      139.98      168.71     10.45 o 
  -1   0  12       25.17       27.84      4.22 o 
   0   0  12        4.89        6.67      2.76 o 
   1   0  12       11.63       15.31      4.44 o 
   2   0  12        6.21        1.83      3.73 o 
   3   0  12       44.60       38.95      8.11 o 
  -4   1  12        1.69        5.27      4.46 o 
  -3   1  12        9.81       11.45      2.38 o 
  -2   1  12        7.70        7.74      2.05 o 
  -1   1  12        8.87        9.48      2.10 o 
   0   1  12      104.39      107.72      4.77 o 
   1   1  12        1.10        0.95      2.02 o 
   2   1  12       39.28       41.02      4.21 o 
   3   1  12       20.72       18.79      4.73 o 
  -4   2  12        0.81       -1.62      3.65 o 
  -3   2  12        0.80        2.22      3.29 o 
  -2   2  12       26.49       25.88      2.72 o 
  -1   2  12        2.99        1.57      1.80 o 
   0   2  12       31.13       33.20      3.07 o 
   1   2  12        0.51        0.25      2.10 o 
   2   2  12       12.38        6.70      3.01 o 
   3   2  12        4.91       12.17      6.09 o 
  -3   3  12      109.03      128.23     11.77 o 
  -2   3  12       29.08       27.01      3.72 o 
  -1   3  12       37.87       39.30      3.38 o 
   0   3  12        0.55        2.05      2.23 o 
   1   3  12       66.95       72.72      4.63 o 
   2   3  12        8.22        5.25      4.09 o 
   3   3  12        6.38        7.26      3.86 o 
  -2   4  12       11.74        7.30      6.09 o 
  -1   4  12        0.74       -0.71      3.29 o 
   0   4  12        3.47        4.87      5.27 o 
   1   4  12      131.01      150.96     15.42 o 
  -1   5  12       72.74       79.53     10.96 o 
   0   5  12        4.97        6.09      5.68 o 
   1   5  12        4.09        6.09      6.09 o 
                                                 
